# Supplementary material for: A concordance-based study to assess doctors’ and nurses’ mental models in Internal Medicine
Source: PLoS One. 2017 Aug 8;12(8):e0182608. doi: 10.1371/journal.pone.0182608 (PMC5549723; doi:10.1371/journal.pone.0182608)
Supplement: S1 Dataset — (XLSX) [file pone.0182608.s001.xlsx]

## Sheet: con2_new.csv
question	doctor	drmale	drorigin	drmonths	drmonthsim	drer	dricu	dranswers1	dranswers2	nurse	nmale	norigin	nmonths	nmonthsim	ner	nicu	nanswers1	nanswers2	drnurse	agreement
1	1	1	0	36	24	0	0	2	4	1	1	1	204	6	0	1	6	6	1	0
2	1	1	0	36	24	0	0	2	2	1	1	1	204	6	0	1	6	2	1	1
3	1	1	0	36	24	0	0	5	5	1	1	1	204	6	0	1	6	5	1	1
4	1	1	0	36	24	0	0	5	5	1	1	1	204	6	0	1	5	5	1	2
5	1	1	0	36	24	0	0	5	5	1	1	1	204	6	0	1	2	2	1	0
6	1	1	0	36	24	0	0	2	2	1	1	1	204	6	0	1	6	6	1	0
7	1	1	0	36	24	0	0	9	9	1	1	1	204	6	0	1	12	12	1	0
8	1	1	0	36	24	0	0	9	9	1	1	1	204	6	0	1	9	9	1	2
9	1	1	0	36	24	0	0	12	12	1	1	1	204	6	0	1	12	12	1	2
10	1	1	0	36	24	0	0	11	11	1	1	1	204	6	0	1	8	8	1	0
11	1	1	0	36	24	0	0	8	8	1	1	1	204	6	0	1	8	8	1	2
1	1	1	0	36	24	0	0	2	4	2	0	1	156	156	0	0	4	4	2	1
2	1	1	0	36	24	0	0	2	2	2	0	1	156	156	0	0	2	6	2	1
3	1	1	0	36	24	0	0	5	5	2	0	1	156	156	0	0	5	6	2	1
4	1	1	0	36	24	0	0	5	5	2	0	1	156	156	0	0	2	2	2	0
5	1	1	0	36	24	0	0	5	5	2	0	1	156	156	0	0	5	5	2	2
6	1	1	0	36	24	0	0	2	2	2	0	1	156	156	0	0	6	6	2	0
7	1	1	0	36	24	0	0	9	9	2	0	1	156	156	0	0	8	8	2	0
8	1	1	0	36	24	0	0	9	9	2	0	1	156	156	0	0	8	12	2	0
9	1	1	0	36	24	0	0	12	12	2	0	1	156	156	0	0	12	12	2	2
10	1	1	0	36	24	0	0	11	11	2	0	1	156	156	0	0	8	11	2	1
11	1	1	0	36	24	0	0	8	8	2	0	1	156	156	0	0	8	8	2	2
1	1	1	0	36	24	0	0	2	4	3	0	1	48	16	1	0	6	4	3	1
2	1	1	0	36	24	0	0	2	2	3	0	1	48	16	1	0	6	2	3	1
3	1	1	0	36	24	0	0	5	5	3	0	1	48	16	1	0	6	6	3	0
4	1	1	0	36	24	0	0	5	5	3	0	1	48	16	1	0	5	5	3	2
5	1	1	0	36	24	0	0	5	5	3	0	1	48	16	1	0	5	5	3	2
6	1	1	0	36	24	0	0	2	2	3	0	1	48	16	1	0	6	2	3	1
7	1	1	0	36	24	0	0	9	9	3	0	1	48	16	1	0	8	8	3	0
8	1	1	0	36	24	0	0	9	9	3	0	1	48	16	1	0	7	8	3	0
9	1	1	0	36	24	0	0	12	12	3	0	1	48	16	1	0	12	12	3	2
10	1	1	0	36	24	0	0	11	11	3	0	1	48	16	1	0	8	8	3	0
11	1	1	0	36	24	0	0	8	8	3	0	1	48	16	1	0	8	8	3	2
1	1	1	0	36	24	0	0	2	4	4	0	1	216	120	0	1	6	4	4	1
2	1	1	0	36	24	0	0	2	2	4	0	1	216	120	0	1	6	2	4	1
3	1	1	0	36	24	0	0	5	5	4	0	1	216	120	0	1	6	2	4	0
4	1	1	0	36	24	0	0	5	5	4	0	1	216	120	0	1	6	2	4	0
5	1	1	0	36	24	0	0	5	5	4	0	1	216	120	0	1	6	2	4	0
6	1	1	0	36	24	0	0	2	2	4	0	1	216	120	0	1	6	2	4	1
7	1	1	0	36	24	0	0	9	9	4	0	1	216	120	0	1	12	8	4	0
8	1	1	0	36	24	0	0	9	9	4	0	1	216	120	0	1	8	9	4	1
9	1	1	0	36	24	0	0	12	12	4	0	1	216	120	0	1	12	12	4	2
10	1	1	0	36	24	0	0	11	11	4	0	1	216	120	0	1	12	8	4	0
11	1	1	0	36	24	0	0	8	8	4	0	1	216	120	0	1	12	8	4	1
1	1	1	0	36	24	0	0	2	4	5	0	0	48	48	0	1	6	4	5	1
2	1	1	0	36	24	0	0	2	2	5	0	0	48	48	0	1	2	2	5	2
3	1	1	0	36	24	0	0	5	5	5	0	0	48	48	0	1	5	5	5	2
4	1	1	0	36	24	0	0	5	5	5	0	0	48	48	0	1	2	2	5	0
5	1	1	0	36	24	0	0	5	5	5	0	0	48	48	0	1	5	5	5	2
6	1	1	0	36	24	0	0	2	2	5	0	0	48	48	0	1	6	2	5	1
7	1	1	0	36	24	0	0	9	9	5	0	0	48	48	0	1	8	8	5	0
8	1	1	0	36	24	0	0	9	9	5	0	0	48	48	0	1	9	9	5	2
9	1	1	0	36	24	0	0	12	12	5	0	0	48	48	0	1	12	12	5	2
10	1	1	0	36	24	0	0	11	11	5	0	0	48	48	0	1	11	11	5	2
11	1	1	0	36	24	0	0	8	8	5	0	0	48	48	0	1	8	8	5	2
1	1	1	0	36	24	0	0	2	4	6	1	1	108	10	1	0	6	4	6	1
2	1	1	0	36	24	0	0	2	2	6	1	1	108	10	1	0	6	2	6	1
3	1	1	0	36	24	0	0	5	5	6	1	1	108	10	1	0	6	5	6	1
4	1	1	0	36	24	0	0	5	5	6	1	1	108	10	1	0	6	5	6	1
5	1	1	0	36	24	0	0	5	5	6	1	1	108	10	1	0	5	5	6	2
6	1	1	0	36	24	0	0	2	2	6	1	1	108	10	1	0	6	6	6	0
7	1	1	0	36	24	0	0	9	9	6	1	1	108	10	1	0	8	11	6	0
8	1	1	0	36	24	0	0	9	9	6	1	1	108	10	1	0	8	11	6	0
9	1	1	0	36	24	0	0	12	12	6	1	1	108	10	1	0	12	12	6	2
10	1	1	0	36	24	0	0	11	11	6	1	1	108	10	1	0	11	11	6	2
11	1	1	0	36	24	0	0	8	8	6	1	1	108	10	1	0			6	0
1	1	1	0	36	24	0	0	2	4	7	1	1	120	9	0	1	4	4	7	1
2	1	1	0	36	24	0	0	2	2	7	1	1	120	9	0	1	2	3	7	1
3	1	1	0	36	24	0	0	5	5	7	1	1	120	9	0	1	2	2	7	0
4	1	1	0	36	24	0	0	5	5	7	1	1	120	9	0	1	2	2	7	0
5	1	1	0	36	24	0	0	5	5	7	1	1	120	9	0	1	2	2	7	0
6	1	1	0	36	24	0	0	2	2	7	1	1	120	9	0	1	2	6	7	1
7	1	1	0	36	24	0	0	9	9	7	1	1	120	9	0	1	7	7	7	0
8	1	1	0	36	24	0	0	9	9	7	1	1	120	9	0	1	7	9	7	1
9	1	1	0	36	24	0	0	12	12	7	1	1	120	9	0	1	7	7	7	0
10	1	1	0	36	24	0	0	11	11	7	1	1	120	9	0	1	8	8	7	0
11	1	1	0	36	24	0	0	8	8	7	1	1	120	9	0	1			7	0
1	1	1	0	36	24	0	0	2	4	8	0	0	21	21	0	0	4	6	8	1
2	1	1	0	36	24	0	0	2	2	8	0	0	21	21	0	0	2	6	8	1
3	1	1	0	36	24	0	0	5	5	8	0	0	21	21	0	0	2	6	8	0
4	1	1	0	36	24	0	0	5	5	8	0	0	21	21	0	0	2	2	8	0
5	1	1	0	36	24	0	0	5	5	8	0	0	21	21	0	0	2	6	8	0
6	1	1	0	36	24	0	0	2	2	8	0	0	21	21	0	0	6	2	8	1
7	1	1	0	36	24	0	0	9	9	8	0	0	21	21	0	0	8	8	8	0
8	1	1	0	36	24	0	0	9	9	8	0	0	21	21	0	0	8	9	8	1
9	1	1	0	36	24	0	0	12	12	8	0	0	21	21	0	0			8	0
10	1	1	0	36	24	0	0	11	11	8	0	0	21	21	0	0			8	0
11	1	1	0	36	24	0	0	8	8	8	0	0	21	21	0	0	8	8	8	2
1	1	1	0	36	24	0	0	2	4	9	1	0	36	36	0	0	6	4	9	1
2	1	1	0	36	24	0	0	2	2	9	1	0	36	36	0	0	2	6	9	1
3	1	1	0	36	24	0	0	5	5	9	1	0	36	36	0	0	6	2	9	0
4	1	1	0	36	24	0	0	5	5	9	1	0	36	36	0	0	2	2	9	0
5	1	1	0	36	24	0	0	5	5	9	1	0	36	36	0	0	6	6	9	0
6	1	1	0	36	24	0	0	2	2	9	1	0	36	36	0	0	6	2	9	1
7	1	1	0	36	24	0	0	9	9	9	1	0	36	36	0	0	12	8	9	0
8	1	1	0	36	24	0	0	9	9	9	1	0	36	36	0	0			9	0
9	1	1	0	36	24	0	0	12	12	9	1	0	36	36	0	0	12	12	9	2
10	1	1	0	36	24	0	0	11	11	9	1	0	36	36	0	0	11	8	9	1
11	1	1	0	36	24	0	0	8	8	9	1	0	36	36	0	0	8	8	9	2
1	1	1	0	36	24	0	0	2	4	10	0	1	300	10	0	1	4	4	10	1
2	1	1	0	36	24	0	0	2	2	10	0	1	300	10	0	1	2	2	10	2
3	1	1	0	36	24	0	0	5	5	10	0	1	300	10	0	1	5	2	10	1
4	1	1	0	36	24	0	0	5	5	10	0	1	300	10	0	1	5	2	10	1
5	1	1	0	36	24	0	0	5	5	10	0	1	300	10	0	1	5	2	10	1
6	1	1	0	36	24	0	0	2	2	10	0	1	300	10	0	1	6	2	10	1
7	1	1	0	36	24	0	0	9	9	10	0	1	300	10	0	1	8	11	10	0
8	1	1	0	36	24	0	0	9	9	10	0	1	300	10	0	1	9	8	10	1
9	1	1	0	36	24	0	0	12	12	10	0	1	300	10	0	1	12	12	10	2
10	1	1	0	36	24	0	0	11	11	10	0	1	300	10	0	1	11	11	10	2
11	1	1	0	36	24	0	0	8	8	10	0	1	300	10	0	1	8	8	10	2
1	1	1	0	36	24	0	0	2	4	11	0	0	84	78	0	0	4	4	11	1
2	1	1	0	36	24	0	0	2	2	11	0	0	84	78	0	0	2	2	11	2
3	1	1	0	36	24	0	0	5	5	11	0	0	84	78	0	0	6	5	11	1
4	1	1	0	36	24	0	0	5	5	11	0	0	84	78	0	0	5	2	11	1
5	1	1	0	36	24	0	0	5	5	11	0	0	84	78	0	0	6	5	11	1
6	1	1	0	36	24	0	0	2	2	11	0	0	84	78	0	0	6	6	11	0
7	1	1	0	36	24	0	0	9	9	11	0	0	84	78	0	0	12	12	11	0
8	1	1	0	36	24	0	0	9	9	11	0	0	84	78	0	0			11	0
9	1	1	0	36	24	0	0	12	12	11	0	0	84	78	0	0	12	12	11	2
10	1	1	0	36	24	0	0	11	11	11	0	0	84	78	0	0	11	11	11	2
11	1	1	0	36	24	0	0	8	8	11	0	0	84	78	0	0	12	11	11	0
1	1	1	0	36	24	0	0	2	4	12	0	1	96	24	0	0	4	4	12	1
2	1	1	0	36	24	0	0	2	2	12	0	1	96	24	0	0	6	2	12	1
3	1	1	0	36	24	0	0	5	5	12	0	1	96	24	0	0	6	5	12	1
4	1	1	0	36	24	0	0	5	5	12	0	1	96	24	0	0	2	6	12	0
5	1	1	0	36	24	0	0	5	5	12	0	1	96	24	0	0	2	6	12	0
6	1	1	0	36	24	0	0	2	2	12	0	1	96	24	0	0	6	6	12	0
7	1	1	0	36	24	0	0	9	9	12	0	1	96	24	0	0	8	8	12	0
8	1	1	0	36	24	0	0	9	9	12	0	1	96	24	0	0	9	9	12	2
9	1	1	0	36	24	0	0	12	12	12	0	1	96	24	0	0	12	12	12	2
10	1	1	0	36	24	0	0	11	11	12	0	1	96	24	0	0	12	12	12	0
11	1	1	0	36	24	0	0	8	8	12	0	1	96	24	0	0	8	8	12	2
1	1	1	0	36	24	0	0	2	4	13	0	1	132	12	1	1	6	4	13	1
2	1	1	0	36	24	0	0	2	2	13	0	1	132	12	1	1	2	6	13	1
3	1	1	0	36	24	0	0	5	5	13	0	1	132	12	1	1	6	2	13	0
4	1	1	0	36	24	0	0	5	5	13	0	1	132	12	1	1	2	2	13	0
5	1	1	0	36	24	0	0	5	5	13	0	1	132	12	1	1	2	2	13	0
6	1	1	0	36	24	0	0	2	2	13	0	1	132	12	1	1	6	2	13	1
7	1	1	0	36	24	0	0	9	9	13	0	1	132	12	1	1	9	8	13	1
8	1	1	0	36	24	0	0	9	9	13	0	1	132	12	1	1	9	8	13	1
9	1	1	0	36	24	0	0	12	12	13	0	1	132	12	1	1	12	12	13	2
10	1	1	0	36	24	0	0	11	11	13	0	1	132	12	1	1	8	8	13	0
11	1	1	0	36	24	0	0	8	8	13	0	1	132	12	1	1	8	8	13	2
1	1	1	0	36	24	0	0	2	4	14	0	1	108	36	0	0	4	6	14	1
2	1	1	0	36	24	0	0	2	2	14	0	1	108	36	0	0	2	6	14	1
3	1	1	0	36	24	0	0	5	5	14	0	1	108	36	0	0	2	6	14	0
4	1	1	0	36	24	0	0	5	5	14	0	1	108	36	0	0	5	5	14	2
5	1	1	0	36	24	0	0	5	5	14	0	1	108	36	0	0	5	5	14	2
6	1	1	0	36	24	0	0	2	2	14	0	1	108	36	0	0	6	6	14	0
7	1	1	0	36	24	0	0	9	9	14	0	1	108	36	0	0	8	9	14	1
8	1	1	0	36	24	0	0	9	9	14	0	1	108	36	0	0	8	9	14	1
9	1	1	0	36	24	0	0	12	12	14	0	1	108	36	0	0	8	11	14	0
10	1	1	0	36	24	0	0	11	11	14	0	1	108	36	0	0	8	11	14	1
11	1	1	0	36	24	0	0	8	8	14	0	1	108	36	0	0			14	0
1	2	1	1	36	36	1	0	4	4	1	1	1	204	6	0	1	6	6	15	0
2	2	1	1	36	36	1	0	2	2	1	1	1	204	6	0	1	6	2	15	1
3	2	1	1	36	36	1	0	2	2	1	1	1	204	6	0	1	6	5	15	0
4	2	1	1	36	36	1	0	6	5	1	1	1	204	6	0	1	5	5	15	1
5	2	1	1	36	36	1	0	6	2	1	1	1	204	6	0	1	2	2	15	1
6	2	1	1	36	36	1	0	6	4	1	1	1	204	6	0	1	6	6	15	1
7	2	1	1	36	36	1	0	9	9	1	1	1	204	6	0	1	12	12	15	0
8	2	1	1	36	36	1	0	9	9	1	1	1	204	6	0	1	9	9	15	2
9	2	1	1	36	36	1	0	12	12	1	1	1	204	6	0	1	12	12	15	2
10	2	1	1	36	36	1	0	11	11	1	1	1	204	6	0	1	8	8	15	0
11	2	1	1	36	36	1	0	12	12	1	1	1	204	6	0	1	8	8	15	0
1	2	1	1	36	36	1	0	4	4	2	0	1	156	156	0	0	4	4	16	2
2	2	1	1	36	36	1	0	2	2	2	0	1	156	156	0	0	2	6	16	1
3	2	1	1	36	36	1	0	2	2	2	0	1	156	156	0	0	5	6	16	0
4	2	1	1	36	36	1	0	6	5	2	0	1	156	156	0	0	2	2	16	0
5	2	1	1	36	36	1	0	6	2	2	0	1	156	156	0	0	5	5	16	0
6	2	1	1	36	36	1	0	6	4	2	0	1	156	156	0	0	6	6	16	1
7	2	1	1	36	36	1	0	9	9	2	0	1	156	156	0	0	8	8	16	0
8	2	1	1	36	36	1	0	9	9	2	0	1	156	156	0	0	8	12	16	0
9	2	1	1	36	36	1	0	12	12	2	0	1	156	156	0	0	12	12	16	2
10	2	1	1	36	36	1	0	11	11	2	0	1	156	156	0	0	8	11	16	1
11	2	1	1	36	36	1	0	12	12	2	0	1	156	156	0	0	8	8	16	0
1	2	1	1	36	36	1	0	4	4	3	0	1	48	16	1	0	6	4	17	1
2	2	1	1	36	36	1	0	2	2	3	0	1	48	16	1	0	6	2	17	1
3	2	1	1	36	36	1	0	2	2	3	0	1	48	16	1	0	6	6	17	0
4	2	1	1	36	36	1	0	6	5	3	0	1	48	16	1	0	5	5	17	1
5	2	1	1	36	36	1	0	6	2	3	0	1	48	16	1	0	5	5	17	0
6	2	1	1	36	36	1	0	6	4	3	0	1	48	16	1	0	6	2	17	1
7	2	1	1	36	36	1	0	9	9	3	0	1	48	16	1	0	8	8	17	0
8	2	1	1	36	36	1	0	9	9	3	0	1	48	16	1	0	7	8	17	0
9	2	1	1	36	36	1	0	12	12	3	0	1	48	16	1	0	12	12	17	2
10	2	1	1	36	36	1	0	11	11	3	0	1	48	16	1	0	8	8	17	0
11	2	1	1	36	36	1	0	12	12	3	0	1	48	16	1	0	8	8	17	0
1	2	1	1	36	36	1	0	4	4	4	0	1	216	120	0	1	6	4	18	1
2	2	1	1	36	36	1	0	2	2	4	0	1	216	120	0	1	6	2	18	1
3	2	1	1	36	36	1	0	2	2	4	0	1	216	120	0	1	6	2	18	1
4	2	1	1	36	36	1	0	6	5	4	0	1	216	120	0	1	6	2	18	1
5	2	1	1	36	36	1	0	6	2	4	0	1	216	120	0	1	6	2	18	2
6	2	1	1	36	36	1	0	6	4	4	0	1	216	120	0	1	6	2	18	1
7	2	1	1	36	36	1	0	9	9	4	0	1	216	120	0	1	12	8	18	0
8	2	1	1	36	36	1	0	9	9	4	0	1	216	120	0	1	8	9	18	1
9	2	1	1	36	36	1	0	12	12	4	0	1	216	120	0	1	12	12	18	2
10	2	1	1	36	36	1	0	11	11	4	0	1	216	120	0	1	12	8	18	0
11	2	1	1	36	36	1	0	12	12	4	0	1	216	120	0	1	12	8	18	1
1	2	1	1	36	36	1	0	4	4	5	0	0	48	48	0	1	6	4	19	1
2	2	1	1	36	36	1	0	2	2	5	0	0	48	48	0	1	2	2	19	2
3	2	1	1	36	36	1	0	2	2	5	0	0	48	48	0	1	5	5	19	0
4	2	1	1	36	36	1	0	6	5	5	0	0	48	48	0	1	2	2	19	0
5	2	1	1	36	36	1	0	6	2	5	0	0	48	48	0	1	5	5	19	0
6	2	1	1	36	36	1	0	6	4	5	0	0	48	48	0	1	6	2	19	1
7	2	1	1	36	36	1	0	9	9	5	0	0	48	48	0	1	8	8	19	0
8	2	1	1	36	36	1	0	9	9	5	0	0	48	48	0	1	9	9	19	2
9	2	1	1	36	36	1	0	12	12	5	0	0	48	48	0	1	12	12	19	2
10	2	1	1	36	36	1	0	11	11	5	0	0	48	48	0	1	11	11	19	2
11	2	1	1	36	36	1	0	12	12	5	0	0	48	48	0	1	8	8	19	0
1	2	1	1	36	36	1	0	4	4	6	1	1	108	10	1	0	6	4	20	1
2	2	1	1	36	36	1	0	2	2	6	1	1	108	10	1	0	6	2	20	1
3	2	1	1	36	36	1	0	2	2	6	1	1	108	10	1	0	6	5	20	0
4	2	1	1	36	36	1	0	6	5	6	1	1	108	10	1	0	6	5	20	2
5	2	1	1	36	36	1	0	6	2	6	1	1	108	10	1	0	5	5	20	0
6	2	1	1	36	36	1	0	6	4	6	1	1	108	10	1	0	6	6	20	1
7	2	1	1	36	36	1	0	9	9	6	1	1	108	10	1	0	8	11	20	0
8	2	1	1	36	36	1	0	9	9	6	1	1	108	10	1	0	8	11	20	0
9	2	1	1	36	36	1	0	12	12	6	1	1	108	10	1	0	12	12	20	2
10	2	1	1	36	36	1	0	11	11	6	1	1	108	10	1	0	11	11	20	2
11	2	1	1	36	36	1	0	12	12	6	1	1	108	10	1	0			20	0
1	2	1	1	36	36	1	0	4	4	7	1	1	120	9	0	1	4	4	21	2
2	2	1	1	36	36	1	0	2	2	7	1	1	120	9	0	1	2	3	21	1
3	2	1	1	36	36	1	0	2	2	7	1	1	120	9	0	1	2	2	21	2
4	2	1	1	36	36	1	0	6	5	7	1	1	120	9	0	1	2	2	21	0
5	2	1	1	36	36	1	0	6	2	7	1	1	120	9	0	1	2	2	21	1
6	2	1	1	36	36	1	0	6	4	7	1	1	120	9	0	1	2	6	21	1
7	2	1	1	36	36	1	0	9	9	7	1	1	120	9	0	1	7	7	21	0
8	2	1	1	36	36	1	0	9	9	7	1	1	120	9	0	1	7	9	21	1
9	2	1	1	36	36	1	0	12	12	7	1	1	120	9	0	1	7	7	21	0
10	2	1	1	36	36	1	0	11	11	7	1	1	120	9	0	1	8	8	21	0
11	2	1	1	36	36	1	0	12	12	7	1	1	120	9	0	1			21	0
1	2	1	1	36	36	1	0	4	4	8	0	0	21	21	0	0	4	6	22	1
2	2	1	1	36	36	1	0	2	2	8	0	0	21	21	0	0	2	6	22	1
3	2	1	1	36	36	1	0	2	2	8	0	0	21	21	0	0	2	6	22	1
4	2	1	1	36	36	1	0	6	5	8	0	0	21	21	0	0	2	2	22	0
5	2	1	1	36	36	1	0	6	2	8	0	0	21	21	0	0	2	6	22	2
6	2	1	1	36	36	1	0	6	4	8	0	0	21	21	0	0	6	2	22	1
7	2	1	1	36	36	1	0	9	9	8	0	0	21	21	0	0	8	8	22	0
8	2	1	1	36	36	1	0	9	9	8	0	0	21	21	0	0	8	9	22	1
9	2	1	1	36	36	1	0	12	12	8	0	0	21	21	0	0			22	0
10	2	1	1	36	36	1	0	11	11	8	0	0	21	21	0	0			22	0
11	2	1	1	36	36	1	0	12	12	8	0	0	21	21	0	0	8	8	22	0
1	2	1	1	36	36	1	0	4	4	9	1	0	36	36	0	0	6	4	23	1
2	2	1	1	36	36	1	0	2	2	9	1	0	36	36	0	0	2	6	23	1
3	2	1	1	36	36	1	0	2	2	9	1	0	36	36	0	0	6	2	23	1
4	2	1	1	36	36	1	0	6	5	9	1	0	36	36	0	0	2	2	23	0
5	2	1	1	36	36	1	0	6	2	9	1	0	36	36	0	0	6	6	23	1
6	2	1	1	36	36	1	0	6	4	9	1	0	36	36	0	0	6	2	23	1
7	2	1	1	36	36	1	0	9	9	9	1	0	36	36	0	0	12	8	23	0
8	2	1	1	36	36	1	0	9	9	9	1	0	36	36	0	0			23	0
9	2	1	1	36	36	1	0	12	12	9	1	0	36	36	0	0	12	12	23	2
10	2	1	1	36	36	1	0	11	11	9	1	0	36	36	0	0	11	8	23	1
11	2	1	1	36	36	1	0	12	12	9	1	0	36	36	0	0	8	8	23	0
1	2	1	1	36	36	1	0	4	4	10	0	1	300	10	0	1	4	4	24	2
2	2	1	1	36	36	1	0	2	2	10	0	1	300	10	0	1	2	2	24	2
3	2	1	1	36	36	1	0	2	2	10	0	1	300	10	0	1	5	2	24	1
4	2	1	1	36	36	1	0	6	5	10	0	1	300	10	0	1	5	2	24	1
5	2	1	1	36	36	1	0	6	2	10	0	1	300	10	0	1	5	2	24	1
6	2	1	1	36	36	1	0	6	4	10	0	1	300	10	0	1	6	2	24	1
7	2	1	1	36	36	1	0	9	9	10	0	1	300	10	0	1	8	11	24	0
8	2	1	1	36	36	1	0	9	9	10	0	1	300	10	0	1	9	8	24	1
9	2	1	1	36	36	1	0	12	12	10	0	1	300	10	0	1	12	12	24	2
10	2	1	1	36	36	1	0	11	11	10	0	1	300	10	0	1	11	11	24	2
11	2	1	1	36	36	1	0	12	12	10	0	1	300	10	0	1	8	8	24	0
1	2	1	1	36	36	1	0	4	4	11	0	0	84	78	0	0	4	4	25	2
2	2	1	1	36	36	1	0	2	2	11	0	0	84	78	0	0	2	2	25	2
3	2	1	1	36	36	1	0	2	2	11	0	0	84	78	0	0	6	5	25	0
4	2	1	1	36	36	1	0	6	5	11	0	0	84	78	0	0	5	2	25	1
5	2	1	1	36	36	1	0	6	2	11	0	0	84	78	0	0	6	5	25	1
6	2	1	1	36	36	1	0	6	4	11	0	0	84	78	0	0	6	6	25	1
7	2	1	1	36	36	1	0	9	9	11	0	0	84	78	0	0	12	12	25	0
8	2	1	1	36	36	1	0	9	9	11	0	0	84	78	0	0			25	0
9	2	1	1	36	36	1	0	12	12	11	0	0	84	78	0	0	12	12	25	2
10	2	1	1	36	36	1	0	11	11	11	0	0	84	78	0	0	11	11	25	2
11	2	1	1	36	36	1	0	12	12	11	0	0	84	78	0	0	12	11	25	1
1	2	1	1	36	36	1	0	4	4	12	0	1	96	24	0	0	4	4	26	2
2	2	1	1	36	36	1	0	2	2	12	0	1	96	24	0	0	6	2	26	1
3	2	1	1	36	36	1	0	2	2	12	0	1	96	24	0	0	6	5	26	0
4	2	1	1	36	36	1	0	6	5	12	0	1	96	24	0	0	2	6	26	1
5	2	1	1	36	36	1	0	6	2	12	0	1	96	24	0	0	2	6	26	2
6	2	1	1	36	36	1	0	6	4	12	0	1	96	24	0	0	6	6	26	1
7	2	1	1	36	36	1	0	9	9	12	0	1	96	24	0	0	8	8	26	0
8	2	1	1	36	36	1	0	9	9	12	0	1	96	24	0	0	9	9	26	2
9	2	1	1	36	36	1	0	12	12	12	0	1	96	24	0	0	12	12	26	2
10	2	1	1	36	36	1	0	11	11	12	0	1	96	24	0	0	12	12	26	0
11	2	1	1	36	36	1	0	12	12	12	0	1	96	24	0	0	8	8	26	0
1	2	1	1	36	36	1	0	4	4	13	0	1	132	12	1	1	6	4	27	1
2	2	1	1	36	36	1	0	2	2	13	0	1	132	12	1	1	2	6	27	1
3	2	1	1	36	36	1	0	2	2	13	0	1	132	12	1	1	6	2	27	1
4	2	1	1	36	36	1	0	6	5	13	0	1	132	12	1	1	2	2	27	0
5	2	1	1	36	36	1	0	6	2	13	0	1	132	12	1	1	2	2	27	1
6	2	1	1	36	36	1	0	6	4	13	0	1	132	12	1	1	6	2	27	1
7	2	1	1	36	36	1	0	9	9	13	0	1	132	12	1	1	9	8	27	1
8	2	1	1	36	36	1	0	9	9	13	0	1	132	12	1	1	9	8	27	1
9	2	1	1	36	36	1	0	12	12	13	0	1	132	12	1	1	12	12	27	2
10	2	1	1	36	36	1	0	11	11	13	0	1	132	12	1	1	8	8	27	0
11	2	1	1	36	36	1	0	12	12	13	0	1	132	12	1	1	8	8	27	0
1	2	1	1	36	36	1	0	4	4	14	0	1	108	36	0	0	4	6	28	1
2	2	1	1	36	36	1	0	2	2	14	0	1	108	36	0	0	2	6	28	1
3	2	1	1	36	36	1	0	2	2	14	0	1	108	36	0	0	2	6	28	1
4	2	1	1	36	36	1	0	6	5	14	0	1	108	36	0	0	5	5	28	1
5	2	1	1	36	36	1	0	6	2	14	0	1	108	36	0	0	5	5	28	0
6	2	1	1	36	36	1	0	6	4	14	0	1	108	36	0	0	6	6	28	1
7	2	1	1	36	36	1	0	9	9	14	0	1	108	36	0	0	8	9	28	1
8	2	1	1	36	36	1	0	9	9	14	0	1	108	36	0	0	8	9	28	1
9	2	1	1	36	36	1	0	12	12	14	0	1	108	36	0	0	8	11	28	0
10	2	1	1	36	36	1	0	11	11	14	0	1	108	36	0	0	8	11	28	1
11	2	1	1	36	36	1	0	12	12	14	0	1	108	36	0	0			28	0
1	3	0	1	84	60	1	1	6	4	1	1	1	204	6	0	1	6	6	29	1
2	3	0	1	84	60	1	1	2	2	1	1	1	204	6	0	1	6	2	29	1
3	3	0	1	84	60	1	1	2	2	1	1	1	204	6	0	1	6	5	29	0
4	3	0	1	84	60	1	1	2	2	1	1	1	204	6	0	1	5	5	29	0
5	3	0	1	84	60	1	1	2	2	1	1	1	204	6	0	1	2	2	29	2
6	3	0	1	84	60	1	1	6	2	1	1	1	204	6	0	1	6	6	29	1
7	3	0	1	84	60	1	1	8	8	1	1	1	204	6	0	1	12	12	29	0
8	3	0	1	84	60	1	1	8	8	1	1	1	204	6	0	1	9	9	29	0
9	3	0	1	84	60	1	1	12	12	1	1	1	204	6	0	1	12	12	29	2
10	3	0	1	84	60	1	1	12	11	1	1	1	204	6	0	1	8	8	29	0
11	3	0	1	84	60	1	1	8	8	1	1	1	204	6	0	1	8	8	29	2
1	3	0	1	84	60	1	1	6	4	2	0	1	156	156	0	0	4	4	30	1
2	3	0	1	84	60	1	1	2	2	2	0	1	156	156	0	0	2	6	30	1
3	3	0	1	84	60	1	1	2	2	2	0	1	156	156	0	0	5	6	30	0
4	3	0	1	84	60	1	1	2	2	2	0	1	156	156	0	0	2	2	30	2
5	3	0	1	84	60	1	1	2	2	2	0	1	156	156	0	0	5	5	30	0
6	3	0	1	84	60	1	1	6	2	2	0	1	156	156	0	0	6	6	30	1
7	3	0	1	84	60	1	1	8	8	2	0	1	156	156	0	0	8	8	30	2
8	3	0	1	84	60	1	1	8	8	2	0	1	156	156	0	0	8	12	30	1
9	3	0	1	84	60	1	1	12	12	2	0	1	156	156	0	0	12	12	30	2
10	3	0	1	84	60	1	1	12	11	2	0	1	156	156	0	0	8	11	30	1
11	3	0	1	84	60	1	1	8	8	2	0	1	156	156	0	0	8	8	30	2
1	3	0	1	84	60	1	1	6	4	3	0	1	48	16	1	0	6	4	31	2
2	3	0	1	84	60	1	1	2	2	3	0	1	48	16	1	0	6	2	31	1
3	3	0	1	84	60	1	1	2	2	3	0	1	48	16	1	0	6	6	31	0
4	3	0	1	84	60	1	1	2	2	3	0	1	48	16	1	0	5	5	31	0
5	3	0	1	84	60	1	1	2	2	3	0	1	48	16	1	0	5	5	31	0
6	3	0	1	84	60	1	1	6	2	3	0	1	48	16	1	0	6	2	31	2
7	3	0	1	84	60	1	1	8	8	3	0	1	48	16	1	0	8	8	31	2
8	3	0	1	84	60	1	1	8	8	3	0	1	48	16	1	0	7	8	31	1
9	3	0	1	84	60	1	1	12	12	3	0	1	48	16	1	0	12	12	31	2
10	3	0	1	84	60	1	1	12	11	3	0	1	48	16	1	0	8	8	31	0
11	3	0	1	84	60	1	1	8	8	3	0	1	48	16	1	0	8	8	31	2
1	3	0	1	84	60	1	1	6	4	4	0	1	216	120	0	1	6	4	32	2
2	3	0	1	84	60	1	1	2	2	4	0	1	216	120	0	1	6	2	32	1
3	3	0	1	84	60	1	1	2	2	4	0	1	216	120	0	1	6	2	32	1
4	3	0	1	84	60	1	1	2	2	4	0	1	216	120	0	1	6	2	32	1
5	3	0	1	84	60	1	1	2	2	4	0	1	216	120	0	1	6	2	32	1
6	3	0	1	84	60	1	1	6	2	4	0	1	216	120	0	1	6	2	32	2
7	3	0	1	84	60	1	1	8	8	4	0	1	216	120	0	1	12	8	32	1
8	3	0	1	84	60	1	1	8	8	4	0	1	216	120	0	1	8	9	32	1
9	3	0	1	84	60	1	1	12	12	4	0	1	216	120	0	1	12	12	32	2
10	3	0	1	84	60	1	1	12	11	4	0	1	216	120	0	1	12	8	32	1
11	3	0	1	84	60	1	1	8	8	4	0	1	216	120	0	1	12	8	32	1
1	3	0	1	84	60	1	1	6	4	5	0	0	48	48	0	1	6	4	33	2
2	3	0	1	84	60	1	1	2	2	5	0	0	48	48	0	1	2	2	33	2
3	3	0	1	84	60	1	1	2	2	5	0	0	48	48	0	1	5	5	33	0
4	3	0	1	84	60	1	1	2	2	5	0	0	48	48	0	1	2	2	33	2
5	3	0	1	84	60	1	1	2	2	5	0	0	48	48	0	1	5	5	33	0
6	3	0	1	84	60	1	1	6	2	5	0	0	48	48	0	1	6	2	33	2
7	3	0	1	84	60	1	1	8	8	5	0	0	48	48	0	1	8	8	33	2
8	3	0	1	84	60	1	1	8	8	5	0	0	48	48	0	1	9	9	33	0
9	3	0	1	84	60	1	1	12	12	5	0	0	48	48	0	1	12	12	33	2
10	3	0	1	84	60	1	1	12	11	5	0	0	48	48	0	1	11	11	33	1
11	3	0	1	84	60	1	1	8	8	5	0	0	48	48	0	1	8	8	33	2
1	3	0	1	84	60	1	1	6	4	6	1	1	108	10	1	0	6	4	34	2
2	3	0	1	84	60	1	1	2	2	6	1	1	108	10	1	0	6	2	34	1
3	3	0	1	84	60	1	1	2	2	6	1	1	108	10	1	0	6	5	34	0
4	3	0	1	84	60	1	1	2	2	6	1	1	108	10	1	0	6	5	34	0
5	3	0	1	84	60	1	1	2	2	6	1	1	108	10	1	0	5	5	34	0
6	3	0	1	84	60	1	1	6	2	6	1	1	108	10	1	0	6	6	34	1
7	3	0	1	84	60	1	1	8	8	6	1	1	108	10	1	0	8	11	34	1
8	3	0	1	84	60	1	1	8	8	6	1	1	108	10	1	0	8	11	34	1
9	3	0	1	84	60	1	1	12	12	6	1	1	108	10	1	0	12	12	34	2
10	3	0	1	84	60	1	1	12	11	6	1	1	108	10	1	0	11	11	34	1
11	3	0	1	84	60	1	1	8	8	6	1	1	108	10	1	0			34	0
1	3	0	1	84	60	1	1	6	4	7	1	1	120	9	0	1	4	4	35	1
2	3	0	1	84	60	1	1	2	2	7	1	1	120	9	0	1	2	3	35	1
3	3	0	1	84	60	1	1	2	2	7	1	1	120	9	0	1	2	2	35	2
4	3	0	1	84	60	1	1	2	2	7	1	1	120	9	0	1	2	2	35	2
5	3	0	1	84	60	1	1	2	2	7	1	1	120	9	0	1	2	2	35	2
6	3	0	1	84	60	1	1	6	2	7	1	1	120	9	0	1	2	6	35	2
7	3	0	1	84	60	1	1	8	8	7	1	1	120	9	0	1	7	7	35	0
8	3	0	1	84	60	1	1	8	8	7	1	1	120	9	0	1	7	9	35	0
9	3	0	1	84	60	1	1	12	12	7	1	1	120	9	0	1	7	7	35	0
10	3	0	1	84	60	1	1	12	11	7	1	1	120	9	0	1	8	8	35	0
11	3	0	1	84	60	1	1	8	8	7	1	1	120	9	0	1			35	0
1	3	0	1	84	60	1	1	6	4	8	0	0	21	21	0	0	4	6	36	2
2	3	0	1	84	60	1	1	2	2	8	0	0	21	21	0	0	2	6	36	1
3	3	0	1	84	60	1	1	2	2	8	0	0	21	21	0	0	2	6	36	1
4	3	0	1	84	60	1	1	2	2	8	0	0	21	21	0	0	2	2	36	2
5	3	0	1	84	60	1	1	2	2	8	0	0	21	21	0	0	2	6	36	1
6	3	0	1	84	60	1	1	6	2	8	0	0	21	21	0	0	6	2	36	2
7	3	0	1	84	60	1	1	8	8	8	0	0	21	21	0	0	8	8	36	2
8	3	0	1	84	60	1	1	8	8	8	0	0	21	21	0	0	8	9	36	1
9	3	0	1	84	60	1	1	12	12	8	0	0	21	21	0	0			36	0
10	3	0	1	84	60	1	1	12	11	8	0	0	21	21	0	0			36	0
11	3	0	1	84	60	1	1	8	8	8	0	0	21	21	0	0	8	8	36	2
1	3	0	1	84	60	1	1	6	4	9	1	0	36	36	0	0	6	4	37	2
2	3	0	1	84	60	1	1	2	2	9	1	0	36	36	0	0	2	6	37	1
3	3	0	1	84	60	1	1	2	2	9	1	0	36	36	0	0	6	2	37	1
4	3	0	1	84	60	1	1	2	2	9	1	0	36	36	0	0	2	2	37	2
5	3	0	1	84	60	1	1	2	2	9	1	0	36	36	0	0	6	6	37	0
6	3	0	1	84	60	1	1	6	2	9	1	0	36	36	0	0	6	2	37	2
7	3	0	1	84	60	1	1	8	8	9	1	0	36	36	0	0	12	8	37	1
8	3	0	1	84	60	1	1	8	8	9	1	0	36	36	0	0			37	0
9	3	0	1	84	60	1	1	12	12	9	1	0	36	36	0	0	12	12	37	2
10	3	0	1	84	60	1	1	12	11	9	1	0	36	36	0	0	11	8	37	1
11	3	0	1	84	60	1	1	8	8	9	1	0	36	36	0	0	8	8	37	2
1	3	0	1	84	60	1	1	6	4	10	0	1	300	10	0	1	4	4	38	1
2	3	0	1	84	60	1	1	2	2	10	0	1	300	10	0	1	2	2	38	2
3	3	0	1	84	60	1	1	2	2	10	0	1	300	10	0	1	5	2	38	1
4	3	0	1	84	60	1	1	2	2	10	0	1	300	10	0	1	5	2	38	1
5	3	0	1	84	60	1	1	2	2	10	0	1	300	10	0	1	5	2	38	1
6	3	0	1	84	60	1	1	6	2	10	0	1	300	10	0	1	6	2	38	2
7	3	0	1	84	60	1	1	8	8	10	0	1	300	10	0	1	8	11	38	1
8	3	0	1	84	60	1	1	8	8	10	0	1	300	10	0	1	9	8	38	1
9	3	0	1	84	60	1	1	12	12	10	0	1	300	10	0	1	12	12	38	2
10	3	0	1	84	60	1	1	12	11	10	0	1	300	10	0	1	11	11	38	1
11	3	0	1	84	60	1	1	8	8	10	0	1	300	10	0	1	8	8	38	2
1	3	0	1	84	60	1	1	6	4	11	0	0	84	78	0	0	4	4	39	1
2	3	0	1	84	60	1	1	2	2	11	0	0	84	78	0	0	2	2	39	2
3	3	0	1	84	60	1	1	2	2	11	0	0	84	78	0	0	6	5	39	0
4	3	0	1	84	60	1	1	2	2	11	0	0	84	78	0	0	5	2	39	1
5	3	0	1	84	60	1	1	2	2	11	0	0	84	78	0	0	6	5	39	0
6	3	0	1	84	60	1	1	6	2	11	0	0	84	78	0	0	6	6	39	1
7	3	0	1	84	60	1	1	8	8	11	0	0	84	78	0	0	12	12	39	0
8	3	0	1	84	60	1	1	8	8	11	0	0	84	78	0	0			39	0
9	3	0	1	84	60	1	1	12	12	11	0	0	84	78	0	0	12	12	39	2
10	3	0	1	84	60	1	1	12	11	11	0	0	84	78	0	0	11	11	39	1
11	3	0	1	84	60	1	1	8	8	11	0	0	84	78	0	0	12	11	39	0
1	3	0	1	84	60	1	1	6	4	12	0	1	96	24	0	0	4	4	40	1
2	3	0	1	84	60	1	1	2	2	12	0	1	96	24	0	0	6	2	40	1
3	3	0	1	84	60	1	1	2	2	12	0	1	96	24	0	0	6	5	40	0
4	3	0	1	84	60	1	1	2	2	12	0	1	96	24	0	0	2	6	40	1
5	3	0	1	84	60	1	1	2	2	12	0	1	96	24	0	0	2	6	40	1
6	3	0	1	84	60	1	1	6	2	12	0	1	96	24	0	0	6	6	40	1
7	3	0	1	84	60	1	1	8	8	12	0	1	96	24	0	0	8	8	40	2
8	3	0	1	84	60	1	1	8	8	12	0	1	96	24	0	0	9	9	40	0
9	3	0	1	84	60	1	1	12	12	12	0	1	96	24	0	0	12	12	40	2
10	3	0	1	84	60	1	1	12	11	12	0	1	96	24	0	0	12	12	40	1
11	3	0	1	84	60	1	1	8	8	12	0	1	96	24	0	0	8	8	40	2
1	3	0	1	84	60	1	1	6	4	13	0	1	132	12	1	1	6	4	41	2
2	3	0	1	84	60	1	1	2	2	13	0	1	132	12	1	1	2	6	41	1
3	3	0	1	84	60	1	1	2	2	13	0	1	132	12	1	1	6	2	41	1
4	3	0	1	84	60	1	1	2	2	13	0	1	132	12	1	1	2	2	41	2
5	3	0	1	84	60	1	1	2	2	13	0	1	132	12	1	1	2	2	41	2
6	3	0	1	84	60	1	1	6	2	13	0	1	132	12	1	1	6	2	41	2
7	3	0	1	84	60	1	1	8	8	13	0	1	132	12	1	1	9	8	41	1
8	3	0	1	84	60	1	1	8	8	13	0	1	132	12	1	1	9	8	41	1
9	3	0	1	84	60	1	1	12	12	13	0	1	132	12	1	1	12	12	41	2
10	3	0	1	84	60	1	1	12	11	13	0	1	132	12	1	1	8	8	41	0
11	3	0	1	84	60	1	1	8	8	13	0	1	132	12	1	1	8	8	41	2
1	3	0	1	84	60	1	1	6	4	14	0	1	108	36	0	0	4	6	42	2
2	3	0	1	84	60	1	1	2	2	14	0	1	108	36	0	0	2	6	42	1
3	3	0	1	84	60	1	1	2	2	14	0	1	108	36	0	0	2	6	42	1
4	3	0	1	84	60	1	1	2	2	14	0	1	108	36	0	0	5	5	42	0
5	3	0	1	84	60	1	1	2	2	14	0	1	108	36	0	0	5	5	42	0
6	3	0	1	84	60	1	1	6	2	14	0	1	108	36	0	0	6	6	42	1
7	3	0	1	84	60	1	1	8	8	14	0	1	108	36	0	0	8	9	42	1
8	3	0	1	84	60	1	1	8	8	14	0	1	108	36	0	0	8	9	42	1
9	3	0	1	84	60	1	1	12	12	14	0	1	108	36	0	0	8	11	42	0
10	3	0	1	84	60	1	1	12	11	14	0	1	108	36	0	0	8	11	42	1
11	3	0	1	84	60	1	1	8	8	14	0	1	108	36	0	0			42	0
1	4	0	0	12	12	0	0	6	3	1	1	1	204	6	0	1	6	6	43	1
2	4	0	0	12	12	0	0	2	2	1	1	1	204	6	0	1	6	2	43	1
3	4	0	0	12	12	0	0	5	5	1	1	1	204	6	0	1	6	5	43	1
4	4	0	0	12	12	0	0	2	5	1	1	1	204	6	0	1	5	5	43	1
5	4	0	0	12	12	0	0	5	5	1	1	1	204	6	0	1	2	2	43	0
6	4	0	0	12	12	0	0	2	2	1	1	1	204	6	0	1	6	6	43	0
7	4	0	0	12	12	0	0	8	8	1	1	1	204	6	0	1	12	12	43	0
8	4	0	0	12	12	0	0	9	9	1	1	1	204	6	0	1	9	9	43	2
9	4	0	0	12	12	0	0	12	12	1	1	1	204	6	0	1	12	12	43	2
10	4	0	0	12	12	0	0	12	12	1	1	1	204	6	0	1	8	8	43	0
11	4	0	0	12	12	0	0	12	12	1	1	1	204	6	0	1	8	8	43	0
1	4	0	0	12	12	0	0	6	3	2	0	1	156	156	0	0	4	4	44	0
2	4	0	0	12	12	0	0	2	2	2	0	1	156	156	0	0	2	6	44	1
3	4	0	0	12	12	0	0	5	5	2	0	1	156	156	0	0	5	6	44	1
4	4	0	0	12	12	0	0	2	5	2	0	1	156	156	0	0	2	2	44	1
5	4	0	0	12	12	0	0	5	5	2	0	1	156	156	0	0	5	5	44	2
6	4	0	0	12	12	0	0	2	2	2	0	1	156	156	0	0	6	6	44	0
7	4	0	0	12	12	0	0	8	8	2	0	1	156	156	0	0	8	8	44	2
8	4	0	0	12	12	0	0	9	9	2	0	1	156	156	0	0	8	12	44	0
9	4	0	0	12	12	0	0	12	12	2	0	1	156	156	0	0	12	12	44	2
10	4	0	0	12	12	0	0	12	12	2	0	1	156	156	0	0	8	11	44	0
11	4	0	0	12	12	0	0	12	12	2	0	1	156	156	0	0	8	8	44	0
1	4	0	0	12	12	0	0	6	3	3	0	1	48	16	1	0	6	4	45	1
2	4	0	0	12	12	0	0	2	2	3	0	1	48	16	1	0	6	2	45	1
3	4	0	0	12	12	0	0	5	5	3	0	1	48	16	1	0	6	6	45	0
4	4	0	0	12	12	0	0	2	5	3	0	1	48	16	1	0	5	5	45	1
5	4	0	0	12	12	0	0	5	5	3	0	1	48	16	1	0	5	5	45	2
6	4	0	0	12	12	0	0	2	2	3	0	1	48	16	1	0	6	2	45	1
7	4	0	0	12	12	0	0	8	8	3	0	1	48	16	1	0	8	8	45	2
8	4	0	0	12	12	0	0	9	9	3	0	1	48	16	1	0	7	8	45	0
9	4	0	0	12	12	0	0	12	12	3	0	1	48	16	1	0	12	12	45	2
10	4	0	0	12	12	0	0	12	12	3	0	1	48	16	1	0	8	8	45	0
11	4	0	0	12	12	0	0	12	12	3	0	1	48	16	1	0	8	8	45	0
1	4	0	0	12	12	0	0	6	3	4	0	1	216	120	0	1	6	4	46	1
2	4	0	0	12	12	0	0	2	2	4	0	1	216	120	0	1	6	2	46	1
3	4	0	0	12	12	0	0	5	5	4	0	1	216	120	0	1	6	2	46	0
4	4	0	0	12	12	0	0	2	5	4	0	1	216	120	0	1	6	2	46	1
5	4	0	0	12	12	0	0	5	5	4	0	1	216	120	0	1	6	2	46	0
6	4	0	0	12	12	0	0	2	2	4	0	1	216	120	0	1	6	2	46	1
7	4	0	0	12	12	0	0	8	8	4	0	1	216	120	0	1	12	8	46	1
8	4	0	0	12	12	0	0	9	9	4	0	1	216	120	0	1	8	9	46	1
9	4	0	0	12	12	0	0	12	12	4	0	1	216	120	0	1	12	12	46	2
10	4	0	0	12	12	0	0	12	12	4	0	1	216	120	0	1	12	8	46	1
11	4	0	0	12	12	0	0	12	12	4	0	1	216	120	0	1	12	8	46	1
1	4	0	0	12	12	0	0	6	3	5	0	0	48	48	0	1	6	4	47	1
2	4	0	0	12	12	0	0	2	2	5	0	0	48	48	0	1	2	2	47	2
3	4	0	0	12	12	0	0	5	5	5	0	0	48	48	0	1	5	5	47	2
4	4	0	0	12	12	0	0	2	5	5	0	0	48	48	0	1	2	2	47	1
5	4	0	0	12	12	0	0	5	5	5	0	0	48	48	0	1	5	5	47	2
6	4	0	0	12	12	0	0	2	2	5	0	0	48	48	0	1	6	2	47	1
7	4	0	0	12	12	0	0	8	8	5	0	0	48	48	0	1	8	8	47	2
8	4	0	0	12	12	0	0	9	9	5	0	0	48	48	0	1	9	9	47	2
9	4	0	0	12	12	0	0	12	12	5	0	0	48	48	0	1	12	12	47	2
10	4	0	0	12	12	0	0	12	12	5	0	0	48	48	0	1	11	11	47	0
11	4	0	0	12	12	0	0	12	12	5	0	0	48	48	0	1	8	8	47	0
1	4	0	0	12	12	0	0	6	3	6	1	1	108	10	1	0	6	4	48	1
2	4	0	0	12	12	0	0	2	2	6	1	1	108	10	1	0	6	2	48	1
3	4	0	0	12	12	0	0	5	5	6	1	1	108	10	1	0	6	5	48	1
4	4	0	0	12	12	0	0	2	5	6	1	1	108	10	1	0	6	5	48	1
5	4	0	0	12	12	0	0	5	5	6	1	1	108	10	1	0	5	5	48	2
6	4	0	0	12	12	0	0	2	2	6	1	1	108	10	1	0	6	6	48	0
7	4	0	0	12	12	0	0	8	8	6	1	1	108	10	1	0	8	11	48	1
8	4	0	0	12	12	0	0	9	9	6	1	1	108	10	1	0	8	11	48	0
9	4	0	0	12	12	0	0	12	12	6	1	1	108	10	1	0	12	12	48	2
10	4	0	0	12	12	0	0	12	12	6	1	1	108	10	1	0	11	11	48	0
11	4	0	0	12	12	0	0	12	12	6	1	1	108	10	1	0			48	0
1	4	0	0	12	12	0	0	6	3	7	1	1	120	9	0	1	4	4	49	0
2	4	0	0	12	12	0	0	2	2	7	1	1	120	9	0	1	2	3	49	1
3	4	0	0	12	12	0	0	5	5	7	1	1	120	9	0	1	2	2	49	0
4	4	0	0	12	12	0	0	2	5	7	1	1	120	9	0	1	2	2	49	1
5	4	0	0	12	12	0	0	5	5	7	1	1	120	9	0	1	2	2	49	0
6	4	0	0	12	12	0	0	2	2	7	1	1	120	9	0	1	2	6	49	1
7	4	0	0	12	12	0	0	8	8	7	1	1	120	9	0	1	7	7	49	0
8	4	0	0	12	12	0	0	9	9	7	1	1	120	9	0	1	7	9	49	1
9	4	0	0	12	12	0	0	12	12	7	1	1	120	9	0	1	7	7	49	0
10	4	0	0	12	12	0	0	12	12	7	1	1	120	9	0	1	8	8	49	0
11	4	0	0	12	12	0	0	12	12	7	1	1	120	9	0	1			49	0
1	4	0	0	12	12	0	0	6	3	8	0	0	21	21	0	0	4	6	50	1
2	4	0	0	12	12	0	0	2	2	8	0	0	21	21	0	0	2	6	50	1
3	4	0	0	12	12	0	0	5	5	8	0	0	21	21	0	0	2	6	50	0
4	4	0	0	12	12	0	0	2	5	8	0	0	21	21	0	0	2	2	50	1
5	4	0	0	12	12	0	0	5	5	8	0	0	21	21	0	0	2	6	50	0
6	4	0	0	12	12	0	0	2	2	8	0	0	21	21	0	0	6	2	50	1
7	4	0	0	12	12	0	0	8	8	8	0	0	21	21	0	0	8	8	50	2
8	4	0	0	12	12	0	0	9	9	8	0	0	21	21	0	0	8	9	50	1
9	4	0	0	12	12	0	0	12	12	8	0	0	21	21	0	0			50	0
10	4	0	0	12	12	0	0	12	12	8	0	0	21	21	0	0			50	0
11	4	0	0	12	12	0	0	12	12	8	0	0	21	21	0	0	8	8	50	0
1	4	0	0	12	12	0	0	6	3	9	1	0	36	36	0	0	6	4	51	1
2	4	0	0	12	12	0	0	2	2	9	1	0	36	36	0	0	2	6	51	1
3	4	0	0	12	12	0	0	5	5	9	1	0	36	36	0	0	6	2	51	0
4	4	0	0	12	12	0	0	2	5	9	1	0	36	36	0	0	2	2	51	1
5	4	0	0	12	12	0	0	5	5	9	1	0	36	36	0	0	6	6	51	0
6	4	0	0	12	12	0	0	2	2	9	1	0	36	36	0	0	6	2	51	1
7	4	0	0	12	12	0	0	8	8	9	1	0	36	36	0	0	12	8	51	1
8	4	0	0	12	12	0	0	9	9	9	1	0	36	36	0	0			51	0
9	4	0	0	12	12	0	0	12	12	9	1	0	36	36	0	0	12	12	51	2
10	4	0	0	12	12	0	0	12	12	9	1	0	36	36	0	0	11	8	51	0
11	4	0	0	12	12	0	0	12	12	9	1	0	36	36	0	0	8	8	51	0
1	4	0	0	12	12	0	0	6	3	10	0	1	300	10	0	1	4	4	52	0
2	4	0	0	12	12	0	0	2	2	10	0	1	300	10	0	1	2	2	52	2
3	4	0	0	12	12	0	0	5	5	10	0	1	300	10	0	1	5	2	52	1
4	4	0	0	12	12	0	0	2	5	10	0	1	300	10	0	1	5	2	52	2
5	4	0	0	12	12	0	0	5	5	10	0	1	300	10	0	1	5	2	52	1
6	4	0	0	12	12	0	0	2	2	10	0	1	300	10	0	1	6	2	52	1
7	4	0	0	12	12	0	0	8	8	10	0	1	300	10	0	1	8	11	52	1
8	4	0	0	12	12	0	0	9	9	10	0	1	300	10	0	1	9	8	52	1
9	4	0	0	12	12	0	0	12	12	10	0	1	300	10	0	1	12	12	52	2
10	4	0	0	12	12	0	0	12	12	10	0	1	300	10	0	1	11	11	52	0
11	4	0	0	12	12	0	0	12	12	10	0	1	300	10	0	1	8	8	52	0
1	4	0	0	12	12	0	0	6	3	11	0	0	84	78	0	0	4	4	53	0
2	4	0	0	12	12	0	0	2	2	11	0	0	84	78	0	0	2	2	53	2
3	4	0	0	12	12	0	0	5	5	11	0	0	84	78	0	0	6	5	53	1
4	4	0	0	12	12	0	0	2	5	11	0	0	84	78	0	0	5	2	53	2
5	4	0	0	12	12	0	0	5	5	11	0	0	84	78	0	0	6	5	53	1
6	4	0	0	12	12	0	0	2	2	11	0	0	84	78	0	0	6	6	53	0
7	4	0	0	12	12	0	0	8	8	11	0	0	84	78	0	0	12	12	53	0
8	4	0	0	12	12	0	0	9	9	11	0	0	84	78	0	0			53	0
9	4	0	0	12	12	0	0	12	12	11	0	0	84	78	0	0	12	12	53	2
10	4	0	0	12	12	0	0	12	12	11	0	0	84	78	0	0	11	11	53	0
11	4	0	0	12	12	0	0	12	12	11	0	0	84	78	0	0	12	11	53	1
1	4	0	0	12	12	0	0	6	3	12	0	1	96	24	0	0	4	4	54	0
2	4	0	0	12	12	0	0	2	2	12	0	1	96	24	0	0	6	2	54	1
3	4	0	0	12	12	0	0	5	5	12	0	1	96	24	0	0	6	5	54	1
4	4	0	0	12	12	0	0	2	5	12	0	1	96	24	0	0	2	6	54	1
5	4	0	0	12	12	0	0	5	5	12	0	1	96	24	0	0	2	6	54	0
6	4	0	0	12	12	0	0	2	2	12	0	1	96	24	0	0	6	6	54	0
7	4	0	0	12	12	0	0	8	8	12	0	1	96	24	0	0	8	8	54	2
8	4	0	0	12	12	0	0	9	9	12	0	1	96	24	0	0	9	9	54	2
9	4	0	0	12	12	0	0	12	12	12	0	1	96	24	0	0	12	12	54	2
10	4	0	0	12	12	0	0	12	12	12	0	1	96	24	0	0	12	12	54	2
11	4	0	0	12	12	0	0	12	12	12	0	1	96	24	0	0	8	8	54	0
1	4	0	0	12	12	0	0	6	3	13	0	1	132	12	1	1	6	4	55	1
2	4	0	0	12	12	0	0	2	2	13	0	1	132	12	1	1	2	6	55	1
3	4	0	0	12	12	0	0	5	5	13	0	1	132	12	1	1	6	2	55	0
4	4	0	0	12	12	0	0	2	5	13	0	1	132	12	1	1	2	2	55	1
5	4	0	0	12	12	0	0	5	5	13	0	1	132	12	1	1	2	2	55	0
6	4	0	0	12	12	0	0	2	2	13	0	1	132	12	1	1	6	2	55	1
7	4	0	0	12	12	0	0	8	8	13	0	1	132	12	1	1	9	8	55	1
8	4	0	0	12	12	0	0	9	9	13	0	1	132	12	1	1	9	8	55	1
9	4	0	0	12	12	0	0	12	12	13	0	1	132	12	1	1	12	12	55	2
10	4	0	0	12	12	0	0	12	12	13	0	1	132	12	1	1	8	8	55	0
11	4	0	0	12	12	0	0	12	12	13	0	1	132	12	1	1	8	8	55	0
1	4	0	0	12	12	0	0	6	3	14	0	1	108	36	0	0	4	6	56	1
2	4	0	0	12	12	0	0	2	2	14	0	1	108	36	0	0	2	6	56	1
3	4	0	0	12	12	0	0	5	5	14	0	1	108	36	0	0	2	6	56	0
4	4	0	0	12	12	0	0	2	5	14	0	1	108	36	0	0	5	5	56	1
5	4	0	0	12	12	0	0	5	5	14	0	1	108	36	0	0	5	5	56	2
6	4	0	0	12	12	0	0	2	2	14	0	1	108	36	0	0	6	6	56	0
7	4	0	0	12	12	0	0	8	8	14	0	1	108	36	0	0	8	9	56	1
8	4	0	0	12	12	0	0	9	9	14	0	1	108	36	0	0	8	9	56	1
9	4	0	0	12	12	0	0	12	12	14	0	1	108	36	0	0	8	11	56	0
10	4	0	0	12	12	0	0	12	12	14	0	1	108	36	0	0	8	11	56	0
11	4	0	0	12	12	0	0	12	12	14	0	1	108	36	0	0			56	0
1	5	0	0	42	36	1	0	6	4	1	1	1	204	6	0	1	6	6	57	1
2	5	0	0	42	36	1	0	2	2	1	1	1	204	6	0	1	6	2	57	1
3	5	0	0	42	36	1	0	6	2	1	1	1	204	6	0	1	6	5	57	1
4	5	0	0	42	36	1	0	5	2	1	1	1	204	6	0	1	5	5	57	1
5	5	0	0	42	36	1	0	6	2	1	1	1	204	6	0	1	2	2	57	1
6	5	0	0	42	36	1	0	6	5	1	1	1	204	6	0	1	6	6	57	1
7	5	0	0	42	36	1	0	8	8	1	1	1	204	6	0	1	12	12	57	0
8	5	0	0	42	36	1	0	8	8	1	1	1	204	6	0	1	9	9	57	0
9	5	0	0	42	36	1	0	12	12	1	1	1	204	6	0	1	12	12	57	2
10	5	0	0	42	36	1	0	12	8	1	1	1	204	6	0	1	8	8	57	1
11	5	0	0	42	36	1	0	8	8	1	1	1	204	6	0	1	8	8	57	2
1	5	0	0	42	36	1	0	6	4	2	0	1	156	156	0	0	4	4	58	1
2	5	0	0	42	36	1	0	2	2	2	0	1	156	156	0	0	2	6	58	1
3	5	0	0	42	36	1	0	6	2	2	0	1	156	156	0	0	5	6	58	1
4	5	0	0	42	36	1	0	5	2	2	0	1	156	156	0	0	2	2	58	1
5	5	0	0	42	36	1	0	6	2	2	0	1	156	156	0	0	5	5	58	0
6	5	0	0	42	36	1	0	6	5	2	0	1	156	156	0	0	6	6	58	1
7	5	0	0	42	36	1	0	8	8	2	0	1	156	156	0	0	8	8	58	2
8	5	0	0	42	36	1	0	8	8	2	0	1	156	156	0	0	8	12	58	1
9	5	0	0	42	36	1	0	12	12	2	0	1	156	156	0	0	12	12	58	2
10	5	0	0	42	36	1	0	12	8	2	0	1	156	156	0	0	8	11	58	1
11	5	0	0	42	36	1	0	8	8	2	0	1	156	156	0	0	8	8	58	2
1	5	0	0	42	36	1	0	6	4	3	0	1	48	16	1	0	6	4	59	2
2	5	0	0	42	36	1	0	2	2	3	0	1	48	16	1	0	6	2	59	1
3	5	0	0	42	36	1	0	6	2	3	0	1	48	16	1	0	6	6	59	1
4	5	0	0	42	36	1	0	5	2	3	0	1	48	16	1	0	5	5	59	1
5	5	0	0	42	36	1	0	6	2	3	0	1	48	16	1	0	5	5	59	0
6	5	0	0	42	36	1	0	6	5	3	0	1	48	16	1	0	6	2	59	1
7	5	0	0	42	36	1	0	8	8	3	0	1	48	16	1	0	8	8	59	2
8	5	0	0	42	36	1	0	8	8	3	0	1	48	16	1	0	7	8	59	1
9	5	0	0	42	36	1	0	12	12	3	0	1	48	16	1	0	12	12	59	2
10	5	0	0	42	36	1	0	12	8	3	0	1	48	16	1	0	8	8	59	1
11	5	0	0	42	36	1	0	8	8	3	0	1	48	16	1	0	8	8	59	2
1	5	0	0	42	36	1	0	6	4	4	0	1	216	120	0	1	6	4	60	2
2	5	0	0	42	36	1	0	2	2	4	0	1	216	120	0	1	6	2	60	1
3	5	0	0	42	36	1	0	6	2	4	0	1	216	120	0	1	6	2	60	2
4	5	0	0	42	36	1	0	5	2	4	0	1	216	120	0	1	6	2	60	1
5	5	0	0	42	36	1	0	6	2	4	0	1	216	120	0	1	6	2	60	2
6	5	0	0	42	36	1	0	6	5	4	0	1	216	120	0	1	6	2	60	1
7	5	0	0	42	36	1	0	8	8	4	0	1	216	120	0	1	12	8	60	1
8	5	0	0	42	36	1	0	8	8	4	0	1	216	120	0	1	8	9	60	1
9	5	0	0	42	36	1	0	12	12	4	0	1	216	120	0	1	12	12	60	2
10	5	0	0	42	36	1	0	12	8	4	0	1	216	120	0	1	12	8	60	2
11	5	0	0	42	36	1	0	8	8	4	0	1	216	120	0	1	12	8	60	1
1	5	0	0	42	36	1	0	6	4	5	0	0	48	48	0	1	6	4	61	2
2	5	0	0	42	36	1	0	2	2	5	0	0	48	48	0	1	2	2	61	2
3	5	0	0	42	36	1	0	6	2	5	0	0	48	48	0	1	5	5	61	0
4	5	0	0	42	36	1	0	5	2	5	0	0	48	48	0	1	2	2	61	1
5	5	0	0	42	36	1	0	6	2	5	0	0	48	48	0	1	5	5	61	0
6	5	0	0	42	36	1	0	6	5	5	0	0	48	48	0	1	6	2	61	1
7	5	0	0	42	36	1	0	8	8	5	0	0	48	48	0	1	8	8	61	2
8	5	0	0	42	36	1	0	8	8	5	0	0	48	48	0	1	9	9	61	0
9	5	0	0	42	36	1	0	12	12	5	0	0	48	48	0	1	12	12	61	2
10	5	0	0	42	36	1	0	12	8	5	0	0	48	48	0	1	11	11	61	0
11	5	0	0	42	36	1	0	8	8	5	0	0	48	48	0	1	8	8	61	2
1	5	0	0	42	36	1	0	6	4	6	1	1	108	10	1	0	6	4	62	2
2	5	0	0	42	36	1	0	2	2	6	1	1	108	10	1	0	6	2	62	1
3	5	0	0	42	36	1	0	6	2	6	1	1	108	10	1	0	6	5	62	1
4	5	0	0	42	36	1	0	5	2	6	1	1	108	10	1	0	6	5	62	1
5	5	0	0	42	36	1	0	6	2	6	1	1	108	10	1	0	5	5	62	0
6	5	0	0	42	36	1	0	6	5	6	1	1	108	10	1	0	6	6	62	1
7	5	0	0	42	36	1	0	8	8	6	1	1	108	10	1	0	8	11	62	1
8	5	0	0	42	36	1	0	8	8	6	1	1	108	10	1	0	8	11	62	1
9	5	0	0	42	36	1	0	12	12	6	1	1	108	10	1	0	12	12	62	2
10	5	0	0	42	36	1	0	12	8	6	1	1	108	10	1	0	11	11	62	0
11	5	0	0	42	36	1	0	8	8	6	1	1	108	10	1	0			62	0
1	5	0	0	42	36	1	0	6	4	7	1	1	120	9	0	1	4	4	63	1
2	5	0	0	42	36	1	0	2	2	7	1	1	120	9	0	1	2	3	63	1
3	5	0	0	42	36	1	0	6	2	7	1	1	120	9	0	1	2	2	63	1
4	5	0	0	42	36	1	0	5	2	7	1	1	120	9	0	1	2	2	63	1
5	5	0	0	42	36	1	0	6	2	7	1	1	120	9	0	1	2	2	63	1
6	5	0	0	42	36	1	0	6	5	7	1	1	120	9	0	1	2	6	63	1
7	5	0	0	42	36	1	0	8	8	7	1	1	120	9	0	1	7	7	63	0
8	5	0	0	42	36	1	0	8	8	7	1	1	120	9	0	1	7	9	63	0
9	5	0	0	42	36	1	0	12	12	7	1	1	120	9	0	1	7	7	63	0
10	5	0	0	42	36	1	0	12	8	7	1	1	120	9	0	1	8	8	63	1
11	5	0	0	42	36	1	0	8	8	7	1	1	120	9	0	1			63	0
1	5	0	0	42	36	1	0	6	4	8	0	0	21	21	0	0	4	6	64	2
2	5	0	0	42	36	1	0	2	2	8	0	0	21	21	0	0	2	6	64	1
3	5	0	0	42	36	1	0	6	2	8	0	0	21	21	0	0	2	6	64	2
4	5	0	0	42	36	1	0	5	2	8	0	0	21	21	0	0	2	2	64	1
5	5	0	0	42	36	1	0	6	2	8	0	0	21	21	0	0	2	6	64	2
6	5	0	0	42	36	1	0	6	5	8	0	0	21	21	0	0	6	2	64	1
7	5	0	0	42	36	1	0	8	8	8	0	0	21	21	0	0	8	8	64	2
8	5	0	0	42	36	1	0	8	8	8	0	0	21	21	0	0	8	9	64	1
9	5	0	0	42	36	1	0	12	12	8	0	0	21	21	0	0			64	0
10	5	0	0	42	36	1	0	12	8	8	0	0	21	21	0	0			64	0
11	5	0	0	42	36	1	0	8	8	8	0	0	21	21	0	0	8	8	64	2
1	5	0	0	42	36	1	0	6	4	9	1	0	36	36	0	0	6	4	65	2
2	5	0	0	42	36	1	0	2	2	9	1	0	36	36	0	0	2	6	65	1
3	5	0	0	42	36	1	0	6	2	9	1	0	36	36	0	0	6	2	65	2
4	5	0	0	42	36	1	0	5	2	9	1	0	36	36	0	0	2	2	65	1
5	5	0	0	42	36	1	0	6	2	9	1	0	36	36	0	0	6	6	65	1
6	5	0	0	42	36	1	0	6	5	9	1	0	36	36	0	0	6	2	65	1
7	5	0	0	42	36	1	0	8	8	9	1	0	36	36	0	0	12	8	65	1
8	5	0	0	42	36	1	0	8	8	9	1	0	36	36	0	0			65	0
9	5	0	0	42	36	1	0	12	12	9	1	0	36	36	0	0	12	12	65	2
10	5	0	0	42	36	1	0	12	8	9	1	0	36	36	0	0	11	8	65	1
11	5	0	0	42	36	1	0	8	8	9	1	0	36	36	0	0	8	8	65	2
1	5	0	0	42	36	1	0	6	4	10	0	1	300	10	0	1	4	4	66	1
2	5	0	0	42	36	1	0	2	2	10	0	1	300	10	0	1	2	2	66	2
3	5	0	0	42	36	1	0	6	2	10	0	1	300	10	0	1	5	2	66	1
4	5	0	0	42	36	1	0	5	2	10	0	1	300	10	0	1	5	2	66	2
5	5	0	0	42	36	1	0	6	2	10	0	1	300	10	0	1	5	2	66	1
6	5	0	0	42	36	1	0	6	5	10	0	1	300	10	0	1	6	2	66	1
7	5	0	0	42	36	1	0	8	8	10	0	1	300	10	0	1	8	11	66	1
8	5	0	0	42	36	1	0	8	8	10	0	1	300	10	0	1	9	8	66	1
9	5	0	0	42	36	1	0	12	12	10	0	1	300	10	0	1	12	12	66	2
10	5	0	0	42	36	1	0	12	8	10	0	1	300	10	0	1	11	11	66	0
11	5	0	0	42	36	1	0	8	8	10	0	1	300	10	0	1	8	8	66	2
1	5	0	0	42	36	1	0	6	4	11	0	0	84	78	0	0	4	4	67	1
2	5	0	0	42	36	1	0	2	2	11	0	0	84	78	0	0	2	2	67	2
3	5	0	0	42	36	1	0	6	2	11	0	0	84	78	0	0	6	5	67	1
4	5	0	0	42	36	1	0	5	2	11	0	0	84	78	0	0	5	2	67	2
5	5	0	0	42	36	1	0	6	2	11	0	0	84	78	0	0	6	5	67	1
6	5	0	0	42	36	1	0	6	5	11	0	0	84	78	0	0	6	6	67	1
7	5	0	0	42	36	1	0	8	8	11	0	0	84	78	0	0	12	12	67	0
8	5	0	0	42	36	1	0	8	8	11	0	0	84	78	0	0			67	0
9	5	0	0	42	36	1	0	12	12	11	0	0	84	78	0	0	12	12	67	2
10	5	0	0	42	36	1	0	12	8	11	0	0	84	78	0	0	11	11	67	0
11	5	0	0	42	36	1	0	8	8	11	0	0	84	78	0	0	12	11	67	0
1	5	0	0	42	36	1	0	6	4	12	0	1	96	24	0	0	4	4	68	1
2	5	0	0	42	36	1	0	2	2	12	0	1	96	24	0	0	6	2	68	1
3	5	0	0	42	36	1	0	6	2	12	0	1	96	24	0	0	6	5	68	1
4	5	0	0	42	36	1	0	5	2	12	0	1	96	24	0	0	2	6	68	1
5	5	0	0	42	36	1	0	6	2	12	0	1	96	24	0	0	2	6	68	2
6	5	0	0	42	36	1	0	6	5	12	0	1	96	24	0	0	6	6	68	1
7	5	0	0	42	36	1	0	8	8	12	0	1	96	24	0	0	8	8	68	2
8	5	0	0	42	36	1	0	8	8	12	0	1	96	24	0	0	9	9	68	0
9	5	0	0	42	36	1	0	12	12	12	0	1	96	24	0	0	12	12	68	2
10	5	0	0	42	36	1	0	12	8	12	0	1	96	24	0	0	12	12	68	1
11	5	0	0	42	36	1	0	8	8	12	0	1	96	24	0	0	8	8	68	2
1	5	0	0	42	36	1	0	6	4	13	0	1	132	12	1	1	6	4	69	2
2	5	0	0	42	36	1	0	2	2	13	0	1	132	12	1	1	2	6	69	1
3	5	0	0	42	36	1	0	6	2	13	0	1	132	12	1	1	6	2	69	2
4	5	0	0	42	36	1	0	5	2	13	0	1	132	12	1	1	2	2	69	1
5	5	0	0	42	36	1	0	6	2	13	0	1	132	12	1	1	2	2	69	1
6	5	0	0	42	36	1	0	6	5	13	0	1	132	12	1	1	6	2	69	1
7	5	0	0	42	36	1	0	8	8	13	0	1	132	12	1	1	9	8	69	1
8	5	0	0	42	36	1	0	8	8	13	0	1	132	12	1	1	9	8	69	1
9	5	0	0	42	36	1	0	12	12	13	0	1	132	12	1	1	12	12	69	2
10	5	0	0	42	36	1	0	12	8	13	0	1	132	12	1	1	8	8	69	1
11	5	0	0	42	36	1	0	8	8	13	0	1	132	12	1	1	8	8	69	2
1	5	0	0	42	36	1	0	6	4	14	0	1	108	36	0	0	4	6	70	2
2	5	0	0	42	36	1	0	2	2	14	0	1	108	36	0	0	2	6	70	1
3	5	0	0	42	36	1	0	6	2	14	0	1	108	36	0	0	2	6	70	2
4	5	0	0	42	36	1	0	5	2	14	0	1	108	36	0	0	5	5	70	1
5	5	0	0	42	36	1	0	6	2	14	0	1	108	36	0	0	5	5	70	0
6	5	0	0	42	36	1	0	6	5	14	0	1	108	36	0	0	6	6	70	1
7	5	0	0	42	36	1	0	8	8	14	0	1	108	36	0	0	8	9	70	1
8	5	0	0	42	36	1	0	8	8	14	0	1	108	36	0	0	8	9	70	1
9	5	0	0	42	36	1	0	12	12	14	0	1	108	36	0	0	8	11	70	0
10	5	0	0	42	36	1	0	12	8	14	0	1	108	36	0	0	8	11	70	1
11	5	0	0	42	36	1	0	8	8	14	0	1	108	36	0	0			70	0
1	6	1	0	6	6	0	0	2	6	1	1	1	204	6	0	1	6	6	71	1
2	6	1	0	6	6	0	0	2	6	1	1	1	204	6	0	1	6	2	71	2
3	6	1	0	6	6	0	0	2	5	1	1	1	204	6	0	1	6	5	71	1
4	6	1	0	6	6	0	0	2	6	1	1	1	204	6	0	1	5	5	71	0
5	6	1	0	6	6	0	0	5	6	1	1	1	204	6	0	1	2	2	71	0
6	6	1	0	6	6	0	0	6	2	1	1	1	204	6	0	1	6	6	71	1
7	6	1	0	6	6	0	0	8	10	1	1	1	204	6	0	1	12	12	71	0
8	6	1	0	6	6	0	0	8	9	1	1	1	204	6	0	1	9	9	71	1
9	6	1	0	6	6	0	0	12	12	1	1	1	204	6	0	1	12	12	71	2
10	6	1	0	6	6	0	0	8	11	1	1	1	204	6	0	1	8	8	71	1
11	6	1	0	6	6	0	0	8	8	1	1	1	204	6	0	1	8	8	71	2
1	6	1	0	6	6	0	0	2	6	2	0	1	156	156	0	0	4	4	72	0
2	6	1	0	6	6	0	0	2	6	2	0	1	156	156	0	0	2	6	72	2
3	6	1	0	6	6	0	0	2	5	2	0	1	156	156	0	0	5	6	72	1
4	6	1	0	6	6	0	0	2	6	2	0	1	156	156	0	0	2	2	72	1
5	6	1	0	6	6	0	0	5	6	2	0	1	156	156	0	0	5	5	72	1
6	6	1	0	6	6	0	0	6	2	2	0	1	156	156	0	0	6	6	72	1
7	6	1	0	6	6	0	0	8	10	2	0	1	156	156	0	0	8	8	72	1
8	6	1	0	6	6	0	0	8	9	2	0	1	156	156	0	0	8	12	72	1
9	6	1	0	6	6	0	0	12	12	2	0	1	156	156	0	0	12	12	72	2
10	6	1	0	6	6	0	0	8	11	2	0	1	156	156	0	0	8	11	72	2
11	6	1	0	6	6	0	0	8	8	2	0	1	156	156	0	0	8	8	72	2
1	6	1	0	6	6	0	0	2	6	3	0	1	48	16	1	0	6	4	73	1
2	6	1	0	6	6	0	0	2	6	3	0	1	48	16	1	0	6	2	73	2
3	6	1	0	6	6	0	0	2	5	3	0	1	48	16	1	0	6	6	73	0
4	6	1	0	6	6	0	0	2	6	3	0	1	48	16	1	0	5	5	73	0
5	6	1	0	6	6	0	0	5	6	3	0	1	48	16	1	0	5	5	73	1
6	6	1	0	6	6	0	0	6	2	3	0	1	48	16	1	0	6	2	73	2
7	6	1	0	6	6	0	0	8	10	3	0	1	48	16	1	0	8	8	73	1
8	6	1	0	6	6	0	0	8	9	3	0	1	48	16	1	0	7	8	73	1
9	6	1	0	6	6	0	0	12	12	3	0	1	48	16	1	0	12	12	73	2
10	6	1	0	6	6	0	0	8	11	3	0	1	48	16	1	0	8	8	73	1
11	6	1	0	6	6	0	0	8	8	3	0	1	48	16	1	0	8	8	73	2
1	6	1	0	6	6	0	0	2	6	4	0	1	216	120	0	1	6	4	74	1
2	6	1	0	6	6	0	0	2	6	4	0	1	216	120	0	1	6	2	74	2
3	6	1	0	6	6	0	0	2	5	4	0	1	216	120	0	1	6	2	74	1
4	6	1	0	6	6	0	0	2	6	4	0	1	216	120	0	1	6	2	74	2
5	6	1	0	6	6	0	0	5	6	4	0	1	216	120	0	1	6	2	74	1
6	6	1	0	6	6	0	0	6	2	4	0	1	216	120	0	1	6	2	74	2
7	6	1	0	6	6	0	0	8	10	4	0	1	216	120	0	1	12	8	74	1
8	6	1	0	6	6	0	0	8	9	4	0	1	216	120	0	1	8	9	74	2
9	6	1	0	6	6	0	0	12	12	4	0	1	216	120	0	1	12	12	74	2
10	6	1	0	6	6	0	0	8	11	4	0	1	216	120	0	1	12	8	74	1
11	6	1	0	6	6	0	0	8	8	4	0	1	216	120	0	1	12	8	74	1
1	6	1	0	6	6	0	0	2	6	5	0	0	48	48	0	1	6	4	75	1
2	6	1	0	6	6	0	0	2	6	5	0	0	48	48	0	1	2	2	75	1
3	6	1	0	6	6	0	0	2	5	5	0	0	48	48	0	1	5	5	75	1
4	6	1	0	6	6	0	0	2	6	5	0	0	48	48	0	1	2	2	75	1
5	6	1	0	6	6	0	0	5	6	5	0	0	48	48	0	1	5	5	75	1
6	6	1	0	6	6	0	0	6	2	5	0	0	48	48	0	1	6	2	75	2
7	6	1	0	6	6	0	0	8	10	5	0	0	48	48	0	1	8	8	75	1
8	6	1	0	6	6	0	0	8	9	5	0	0	48	48	0	1	9	9	75	1
9	6	1	0	6	6	0	0	12	12	5	0	0	48	48	0	1	12	12	75	2
10	6	1	0	6	6	0	0	8	11	5	0	0	48	48	0	1	11	11	75	1
11	6	1	0	6	6	0	0	8	8	5	0	0	48	48	0	1	8	8	75	2
1	6	1	0	6	6	0	0	2	6	6	1	1	108	10	1	0	6	4	76	1
2	6	1	0	6	6	0	0	2	6	6	1	1	108	10	1	0	6	2	76	2
3	6	1	0	6	6	0	0	2	5	6	1	1	108	10	1	0	6	5	76	1
4	6	1	0	6	6	0	0	2	6	6	1	1	108	10	1	0	6	5	76	1
5	6	1	0	6	6	0	0	5	6	6	1	1	108	10	1	0	5	5	76	1
6	6	1	0	6	6	0	0	6	2	6	1	1	108	10	1	0	6	6	76	1
7	6	1	0	6	6	0	0	8	10	6	1	1	108	10	1	0	8	11	76	1
8	6	1	0	6	6	0	0	8	9	6	1	1	108	10	1	0	8	11	76	1
9	6	1	0	6	6	0	0	12	12	6	1	1	108	10	1	0	12	12	76	2
10	6	1	0	6	6	0	0	8	11	6	1	1	108	10	1	0	11	11	76	1
11	6	1	0	6	6	0	0	8	8	6	1	1	108	10	1	0			76	0
1	6	1	0	6	6	0	0	2	6	7	1	1	120	9	0	1	4	4	77	0
2	6	1	0	6	6	0	0	2	6	7	1	1	120	9	0	1	2	3	77	1
3	6	1	0	6	6	0	0	2	5	7	1	1	120	9	0	1	2	2	77	1
4	6	1	0	6	6	0	0	2	6	7	1	1	120	9	0	1	2	2	77	1
5	6	1	0	6	6	0	0	5	6	7	1	1	120	9	0	1	2	2	77	0
6	6	1	0	6	6	0	0	6	2	7	1	1	120	9	0	1	2	6	77	2
7	6	1	0	6	6	0	0	8	10	7	1	1	120	9	0	1	7	7	77	0
8	6	1	0	6	6	0	0	8	9	7	1	1	120	9	0	1	7	9	77	1
9	6	1	0	6	6	0	0	12	12	7	1	1	120	9	0	1	7	7	77	0
10	6	1	0	6	6	0	0	8	11	7	1	1	120	9	0	1	8	8	77	1
11	6	1	0	6	6	0	0	8	8	7	1	1	120	9	0	1			77	0
1	6	1	0	6	6	0	0	2	6	8	0	0	21	21	0	0	4	6	78	1
2	6	1	0	6	6	0	0	2	6	8	0	0	21	21	0	0	2	6	78	2
3	6	1	0	6	6	0	0	2	5	8	0	0	21	21	0	0	2	6	78	1
4	6	1	0	6	6	0	0	2	6	8	0	0	21	21	0	0	2	2	78	1
5	6	1	0	6	6	0	0	5	6	8	0	0	21	21	0	0	2	6	78	1
6	6	1	0	6	6	0	0	6	2	8	0	0	21	21	0	0	6	2	78	2
7	6	1	0	6	6	0	0	8	10	8	0	0	21	21	0	0	8	8	78	1
8	6	1	0	6	6	0	0	8	9	8	0	0	21	21	0	0	8	9	78	2
9	6	1	0	6	6	0	0	12	12	8	0	0	21	21	0	0			78	0
10	6	1	0	6	6	0	0	8	11	8	0	0	21	21	0	0			78	0
11	6	1	0	6	6	0	0	8	8	8	0	0	21	21	0	0	8	8	78	2
1	6	1	0	6	6	0	0	2	6	9	1	0	36	36	0	0	6	4	79	1
2	6	1	0	6	6	0	0	2	6	9	1	0	36	36	0	0	2	6	79	2
3	6	1	0	6	6	0	0	2	5	9	1	0	36	36	0	0	6	2	79	1
4	6	1	0	6	6	0	0	2	6	9	1	0	36	36	0	0	2	2	79	1
5	6	1	0	6	6	0	0	5	6	9	1	0	36	36	0	0	6	6	79	1
6	6	1	0	6	6	0	0	6	2	9	1	0	36	36	0	0	6	2	79	2
7	6	1	0	6	6	0	0	8	10	9	1	0	36	36	0	0	12	8	79	1
8	6	1	0	6	6	0	0	8	9	9	1	0	36	36	0	0			79	0
9	6	1	0	6	6	0	0	12	12	9	1	0	36	36	0	0	12	12	79	2
10	6	1	0	6	6	0	0	8	11	9	1	0	36	36	0	0	11	8	79	2
11	6	1	0	6	6	0	0	8	8	9	1	0	36	36	0	0	8	8	79	2
1	6	1	0	6	6	0	0	2	6	10	0	1	300	10	0	1	4	4	80	0
2	6	1	0	6	6	0	0	2	6	10	0	1	300	10	0	1	2	2	80	1
3	6	1	0	6	6	0	0	2	5	10	0	1	300	10	0	1	5	2	80	2
4	6	1	0	6	6	0	0	2	6	10	0	1	300	10	0	1	5	2	80	1
5	6	1	0	6	6	0	0	5	6	10	0	1	300	10	0	1	5	2	80	1
6	6	1	0	6	6	0	0	6	2	10	0	1	300	10	0	1	6	2	80	2
7	6	1	0	6	6	0	0	8	10	10	0	1	300	10	0	1	8	11	80	1
8	6	1	0	6	6	0	0	8	9	10	0	1	300	10	0	1	9	8	80	2
9	6	1	0	6	6	0	0	12	12	10	0	1	300	10	0	1	12	12	80	2
10	6	1	0	6	6	0	0	8	11	10	0	1	300	10	0	1	11	11	80	1
11	6	1	0	6	6	0	0	8	8	10	0	1	300	10	0	1	8	8	80	2
1	6	1	0	6	6	0	0	2	6	11	0	0	84	78	0	0	4	4	81	0
2	6	1	0	6	6	0	0	2	6	11	0	0	84	78	0	0	2	2	81	1
3	6	1	0	6	6	0	0	2	5	11	0	0	84	78	0	0	6	5	81	1
4	6	1	0	6	6	0	0	2	6	11	0	0	84	78	0	0	5	2	81	1
5	6	1	0	6	6	0	0	5	6	11	0	0	84	78	0	0	6	5	81	2
6	6	1	0	6	6	0	0	6	2	11	0	0	84	78	0	0	6	6	81	1
7	6	1	0	6	6	0	0	8	10	11	0	0	84	78	0	0	12	12	81	0
8	6	1	0	6	6	0	0	8	9	11	0	0	84	78	0	0			81	0
9	6	1	0	6	6	0	0	12	12	11	0	0	84	78	0	0	12	12	81	2
10	6	1	0	6	6	0	0	8	11	11	0	0	84	78	0	0	11	11	81	1
11	6	1	0	6	6	0	0	8	8	11	0	0	84	78	0	0	12	11	81	0
1	6	1	0	6	6	0	0	2	6	12	0	1	96	24	0	0	4	4	82	0
2	6	1	0	6	6	0	0	2	6	12	0	1	96	24	0	0	6	2	82	2
3	6	1	0	6	6	0	0	2	5	12	0	1	96	24	0	0	6	5	82	1
4	6	1	0	6	6	0	0	2	6	12	0	1	96	24	0	0	2	6	82	2
5	6	1	0	6	6	0	0	5	6	12	0	1	96	24	0	0	2	6	82	1
6	6	1	0	6	6	0	0	6	2	12	0	1	96	24	0	0	6	6	82	1
7	6	1	0	6	6	0	0	8	10	12	0	1	96	24	0	0	8	8	82	1
8	6	1	0	6	6	0	0	8	9	12	0	1	96	24	0	0	9	9	82	1
9	6	1	0	6	6	0	0	12	12	12	0	1	96	24	0	0	12	12	82	2
10	6	1	0	6	6	0	0	8	11	12	0	1	96	24	0	0	12	12	82	0
11	6	1	0	6	6	0	0	8	8	12	0	1	96	24	0	0	8	8	82	2
1	6	1	0	6	6	0	0	2	6	13	0	1	132	12	1	1	6	4	83	1
2	6	1	0	6	6	0	0	2	6	13	0	1	132	12	1	1	2	6	83	2
3	6	1	0	6	6	0	0	2	5	13	0	1	132	12	1	1	6	2	83	1
4	6	1	0	6	6	0	0	2	6	13	0	1	132	12	1	1	2	2	83	1
5	6	1	0	6	6	0	0	5	6	13	0	1	132	12	1	1	2	2	83	0
6	6	1	0	6	6	0	0	6	2	13	0	1	132	12	1	1	6	2	83	2
7	6	1	0	6	6	0	0	8	10	13	0	1	132	12	1	1	9	8	83	1
8	6	1	0	6	6	0	0	8	9	13	0	1	132	12	1	1	9	8	83	2
9	6	1	0	6	6	0	0	12	12	13	0	1	132	12	1	1	12	12	83	2
10	6	1	0	6	6	0	0	8	11	13	0	1	132	12	1	1	8	8	83	1
11	6	1	0	6	6	0	0	8	8	13	0	1	132	12	1	1	8	8	83	2
1	6	1	0	6	6	0	0	2	6	14	0	1	108	36	0	0	4	6	84	1
2	6	1	0	6	6	0	0	2	6	14	0	1	108	36	0	0	2	6	84	2
3	6	1	0	6	6	0	0	2	5	14	0	1	108	36	0	0	2	6	84	1
4	6	1	0	6	6	0	0	2	6	14	0	1	108	36	0	0	5	5	84	0
5	6	1	0	6	6	0	0	5	6	14	0	1	108	36	0	0	5	5	84	1
6	6	1	0	6	6	0	0	6	2	14	0	1	108	36	0	0	6	6	84	1
7	6	1	0	6	6	0	0	8	10	14	0	1	108	36	0	0	8	9	84	1
8	6	1	0	6	6	0	0	8	9	14	0	1	108	36	0	0	8	9	84	2
9	6	1	0	6	6	0	0	12	12	14	0	1	108	36	0	0	8	11	84	0
10	6	1	0	6	6	0	0	8	11	14	0	1	108	36	0	0	8	11	84	2
11	6	1	0	6	6	0	0	8	8	14	0	1	108	36	0	0			84	0
1	7	1	0	18	18	0	0	4	4	1	1	1	204	6	0	1	6	6	85	0
2	7	1	0	18	18	0	0	2	2	1	1	1	204	6	0	1	6	2	85	1
3	7	1	0	18	18	0	0	2	2	1	1	1	204	6	0	1	6	5	85	0
4	7	1	0	18	18	0	0	2	2	1	1	1	204	6	0	1	5	5	85	0
5	7	1	0	18	18	0	0	2	2	1	1	1	204	6	0	1	2	2	85	2
6	7	1	0	18	18	0	0	2	4	1	1	1	204	6	0	1	6	6	85	0
7	7	1	0	18	18	0	0	8	11	1	1	1	204	6	0	1	12	12	85	0
8	7	1	0	18	18	0	0	9	9	1	1	1	204	6	0	1	9	9	85	2
9	7	1	0	18	18	0	0	12	12	1	1	1	204	6	0	1	12	12	85	2
10	7	1	0	18	18	0	0	8	8	1	1	1	204	6	0	1	8	8	85	2
11	7	1	0	18	18	0	0	8	8	1	1	1	204	6	0	1	8	8	85	2
1	7	1	0	18	18	0	0	4	4	2	0	1	156	156	0	0	4	4	86	2
2	7	1	0	18	18	0	0	2	2	2	0	1	156	156	0	0	2	6	86	1
3	7	1	0	18	18	0	0	2	2	2	0	1	156	156	0	0	5	6	86	0
4	7	1	0	18	18	0	0	2	2	2	0	1	156	156	0	0	2	2	86	2
5	7	1	0	18	18	0	0	2	2	2	0	1	156	156	0	0	5	5	86	0
6	7	1	0	18	18	0	0	2	4	2	0	1	156	156	0	0	6	6	86	0
7	7	1	0	18	18	0	0	8	11	2	0	1	156	156	0	0	8	8	86	1
8	7	1	0	18	18	0	0	9	9	2	0	1	156	156	0	0	8	12	86	0
9	7	1	0	18	18	0	0	12	12	2	0	1	156	156	0	0	12	12	86	2
10	7	1	0	18	18	0	0	8	8	2	0	1	156	156	0	0	8	11	86	1
11	7	1	0	18	18	0	0	8	8	2	0	1	156	156	0	0	8	8	86	2
1	7	1	0	18	18	0	0	4	4	3	0	1	48	16	1	0	6	4	87	1
2	7	1	0	18	18	0	0	2	2	3	0	1	48	16	1	0	6	2	87	1
3	7	1	0	18	18	0	0	2	2	3	0	1	48	16	1	0	6	6	87	0
4	7	1	0	18	18	0	0	2	2	3	0	1	48	16	1	0	5	5	87	0
5	7	1	0	18	18	0	0	2	2	3	0	1	48	16	1	0	5	5	87	0
6	7	1	0	18	18	0	0	2	4	3	0	1	48	16	1	0	6	2	87	1
7	7	1	0	18	18	0	0	8	11	3	0	1	48	16	1	0	8	8	87	1
8	7	1	0	18	18	0	0	9	9	3	0	1	48	16	1	0	7	8	87	0
9	7	1	0	18	18	0	0	12	12	3	0	1	48	16	1	0	12	12	87	2
10	7	1	0	18	18	0	0	8	8	3	0	1	48	16	1	0	8	8	87	2
11	7	1	0	18	18	0	0	8	8	3	0	1	48	16	1	0	8	8	87	2
1	7	1	0	18	18	0	0	4	4	4	0	1	216	120	0	1	6	4	88	1
2	7	1	0	18	18	0	0	2	2	4	0	1	216	120	0	1	6	2	88	1
3	7	1	0	18	18	0	0	2	2	4	0	1	216	120	0	1	6	2	88	1
4	7	1	0	18	18	0	0	2	2	4	0	1	216	120	0	1	6	2	88	1
5	7	1	0	18	18	0	0	2	2	4	0	1	216	120	0	1	6	2	88	1
6	7	1	0	18	18	0	0	2	4	4	0	1	216	120	0	1	6	2	88	1
7	7	1	0	18	18	0	0	8	11	4	0	1	216	120	0	1	12	8	88	1
8	7	1	0	18	18	0	0	9	9	4	0	1	216	120	0	1	8	9	88	1
9	7	1	0	18	18	0	0	12	12	4	0	1	216	120	0	1	12	12	88	2
10	7	1	0	18	18	0	0	8	8	4	0	1	216	120	0	1	12	8	88	1
11	7	1	0	18	18	0	0	8	8	4	0	1	216	120	0	1	12	8	88	1
1	7	1	0	18	18	0	0	4	4	5	0	0	48	48	0	1	6	4	89	1
2	7	1	0	18	18	0	0	2	2	5	0	0	48	48	0	1	2	2	89	2
3	7	1	0	18	18	0	0	2	2	5	0	0	48	48	0	1	5	5	89	0
4	7	1	0	18	18	0	0	2	2	5	0	0	48	48	0	1	2	2	89	2
5	7	1	0	18	18	0	0	2	2	5	0	0	48	48	0	1	5	5	89	0
6	7	1	0	18	18	0	0	2	4	5	0	0	48	48	0	1	6	2	89	1
7	7	1	0	18	18	0	0	8	11	5	0	0	48	48	0	1	8	8	89	1
8	7	1	0	18	18	0	0	9	9	5	0	0	48	48	0	1	9	9	89	2
9	7	1	0	18	18	0	0	12	12	5	0	0	48	48	0	1	12	12	89	2
10	7	1	0	18	18	0	0	8	8	5	0	0	48	48	0	1	11	11	89	0
11	7	1	0	18	18	0	0	8	8	5	0	0	48	48	0	1	8	8	89	2
1	7	1	0	18	18	0	0	4	4	6	1	1	108	10	1	0	6	4	90	1
2	7	1	0	18	18	0	0	2	2	6	1	1	108	10	1	0	6	2	90	1
3	7	1	0	18	18	0	0	2	2	6	1	1	108	10	1	0	6	5	90	0
4	7	1	0	18	18	0	0	2	2	6	1	1	108	10	1	0	6	5	90	0
5	7	1	0	18	18	0	0	2	2	6	1	1	108	10	1	0	5	5	90	0
6	7	1	0	18	18	0	0	2	4	6	1	1	108	10	1	0	6	6	90	0
7	7	1	0	18	18	0	0	8	11	6	1	1	108	10	1	0	8	11	90	2
8	7	1	0	18	18	0	0	9	9	6	1	1	108	10	1	0	8	11	90	0
9	7	1	0	18	18	0	0	12	12	6	1	1	108	10	1	0	12	12	90	2
10	7	1	0	18	18	0	0	8	8	6	1	1	108	10	1	0	11	11	90	0
11	7	1	0	18	18	0	0	8	8	6	1	1	108	10	1	0			90	0
1	7	1	0	18	18	0	0	4	4	7	1	1	120	9	0	1	4	4	91	2
2	7	1	0	18	18	0	0	2	2	7	1	1	120	9	0	1	2	3	91	1
3	7	1	0	18	18	0	0	2	2	7	1	1	120	9	0	1	2	2	91	2
4	7	1	0	18	18	0	0	2	2	7	1	1	120	9	0	1	2	2	91	2
5	7	1	0	18	18	0	0	2	2	7	1	1	120	9	0	1	2	2	91	2
6	7	1	0	18	18	0	0	2	4	7	1	1	120	9	0	1	2	6	91	1
7	7	1	0	18	18	0	0	8	11	7	1	1	120	9	0	1	7	7	91	0
8	7	1	0	18	18	0	0	9	9	7	1	1	120	9	0	1	7	9	91	1
9	7	1	0	18	18	0	0	12	12	7	1	1	120	9	0	1	7	7	91	0
10	7	1	0	18	18	0	0	8	8	7	1	1	120	9	0	1	8	8	91	2
11	7	1	0	18	18	0	0	8	8	7	1	1	120	9	0	1			91	0
1	7	1	0	18	18	0	0	4	4	8	0	0	21	21	0	0	4	6	92	1
2	7	1	0	18	18	0	0	2	2	8	0	0	21	21	0	0	2	6	92	1
3	7	1	0	18	18	0	0	2	2	8	0	0	21	21	0	0	2	6	92	1
4	7	1	0	18	18	0	0	2	2	8	0	0	21	21	0	0	2	2	92	2
5	7	1	0	18	18	0	0	2	2	8	0	0	21	21	0	0	2	6	92	1
6	7	1	0	18	18	0	0	2	4	8	0	0	21	21	0	0	6	2	92	1
7	7	1	0	18	18	0	0	8	11	8	0	0	21	21	0	0	8	8	92	1
8	7	1	0	18	18	0	0	9	9	8	0	0	21	21	0	0	8	9	92	1
9	7	1	0	18	18	0	0	12	12	8	0	0	21	21	0	0			92	0
10	7	1	0	18	18	0	0	8	8	8	0	0	21	21	0	0			92	0
11	7	1	0	18	18	0	0	8	8	8	0	0	21	21	0	0	8	8	92	2
1	7	1	0	18	18	0	0	4	4	9	1	0	36	36	0	0	6	4	93	1
2	7	1	0	18	18	0	0	2	2	9	1	0	36	36	0	0	2	6	93	1
3	7	1	0	18	18	0	0	2	2	9	1	0	36	36	0	0	6	2	93	1
4	7	1	0	18	18	0	0	2	2	9	1	0	36	36	0	0	2	2	93	2
5	7	1	0	18	18	0	0	2	2	9	1	0	36	36	0	0	6	6	93	0
6	7	1	0	18	18	0	0	2	4	9	1	0	36	36	0	0	6	2	93	1
7	7	1	0	18	18	0	0	8	11	9	1	0	36	36	0	0	12	8	93	1
8	7	1	0	18	18	0	0	9	9	9	1	0	36	36	0	0			93	0
9	7	1	0	18	18	0	0	12	12	9	1	0	36	36	0	0	12	12	93	2
10	7	1	0	18	18	0	0	8	8	9	1	0	36	36	0	0	11	8	93	1
11	7	1	0	18	18	0	0	8	8	9	1	0	36	36	0	0	8	8	93	2
1	7	1	0	18	18	0	0	4	4	10	0	1	300	10	0	1	4	4	94	2
2	7	1	0	18	18	0	0	2	2	10	0	1	300	10	0	1	2	2	94	2
3	7	1	0	18	18	0	0	2	2	10	0	1	300	10	0	1	5	2	94	1
4	7	1	0	18	18	0	0	2	2	10	0	1	300	10	0	1	5	2	94	1
5	7	1	0	18	18	0	0	2	2	10	0	1	300	10	0	1	5	2	94	1
6	7	1	0	18	18	0	0	2	4	10	0	1	300	10	0	1	6	2	94	1
7	7	1	0	18	18	0	0	8	11	10	0	1	300	10	0	1	8	11	94	2
8	7	1	0	18	18	0	0	9	9	10	0	1	300	10	0	1	9	8	94	1
9	7	1	0	18	18	0	0	12	12	10	0	1	300	10	0	1	12	12	94	2
10	7	1	0	18	18	0	0	8	8	10	0	1	300	10	0	1	11	11	94	0
11	7	1	0	18	18	0	0	8	8	10	0	1	300	10	0	1	8	8	94	2
1	7	1	0	18	18	0	0	4	4	11	0	0	84	78	0	0	4	4	95	2
2	7	1	0	18	18	0	0	2	2	11	0	0	84	78	0	0	2	2	95	2
3	7	1	0	18	18	0	0	2	2	11	0	0	84	78	0	0	6	5	95	0
4	7	1	0	18	18	0	0	2	2	11	0	0	84	78	0	0	5	2	95	1
5	7	1	0	18	18	0	0	2	2	11	0	0	84	78	0	0	6	5	95	0
6	7	1	0	18	18	0	0	2	4	11	0	0	84	78	0	0	6	6	95	0
7	7	1	0	18	18	0	0	8	11	11	0	0	84	78	0	0	12	12	95	0
8	7	1	0	18	18	0	0	9	9	11	0	0	84	78	0	0			95	0
9	7	1	0	18	18	0	0	12	12	11	0	0	84	78	0	0	12	12	95	2
10	7	1	0	18	18	0	0	8	8	11	0	0	84	78	0	0	11	11	95	0
11	7	1	0	18	18	0	0	8	8	11	0	0	84	78	0	0	12	11	95	0
1	7	1	0	18	18	0	0	4	4	12	0	1	96	24	0	0	4	4	96	2
2	7	1	0	18	18	0	0	2	2	12	0	1	96	24	0	0	6	2	96	1
3	7	1	0	18	18	0	0	2	2	12	0	1	96	24	0	0	6	5	96	0
4	7	1	0	18	18	0	0	2	2	12	0	1	96	24	0	0	2	6	96	1
5	7	1	0	18	18	0	0	2	2	12	0	1	96	24	0	0	2	6	96	1
6	7	1	0	18	18	0	0	2	4	12	0	1	96	24	0	0	6	6	96	0
7	7	1	0	18	18	0	0	8	11	12	0	1	96	24	0	0	8	8	96	1
8	7	1	0	18	18	0	0	9	9	12	0	1	96	24	0	0	9	9	96	2
9	7	1	0	18	18	0	0	12	12	12	0	1	96	24	0	0	12	12	96	2
10	7	1	0	18	18	0	0	8	8	12	0	1	96	24	0	0	12	12	96	0
11	7	1	0	18	18	0	0	8	8	12	0	1	96	24	0	0	8	8	96	2
1	7	1	0	18	18	0	0	4	4	13	0	1	132	12	1	1	6	4	97	1
2	7	1	0	18	18	0	0	2	2	13	0	1	132	12	1	1	2	6	97	1
3	7	1	0	18	18	0	0	2	2	13	0	1	132	12	1	1	6	2	97	1
4	7	1	0	18	18	0	0	2	2	13	0	1	132	12	1	1	2	2	97	2
5	7	1	0	18	18	0	0	2	2	13	0	1	132	12	1	1	2	2	97	2
6	7	1	0	18	18	0	0	2	4	13	0	1	132	12	1	1	6	2	97	1
7	7	1	0	18	18	0	0	8	11	13	0	1	132	12	1	1	9	8	97	1
8	7	1	0	18	18	0	0	9	9	13	0	1	132	12	1	1	9	8	97	1
9	7	1	0	18	18	0	0	12	12	13	0	1	132	12	1	1	12	12	97	2
10	7	1	0	18	18	0	0	8	8	13	0	1	132	12	1	1	8	8	97	2
11	7	1	0	18	18	0	0	8	8	13	0	1	132	12	1	1	8	8	97	2
1	7	1	0	18	18	0	0	4	4	14	0	1	108	36	0	0	4	6	98	1
2	7	1	0	18	18	0	0	2	2	14	0	1	108	36	0	0	2	6	98	1
3	7	1	0	18	18	0	0	2	2	14	0	1	108	36	0	0	2	6	98	1
4	7	1	0	18	18	0	0	2	2	14	0	1	108	36	0	0	5	5	98	0
5	7	1	0	18	18	0	0	2	2	14	0	1	108	36	0	0	5	5	98	0
6	7	1	0	18	18	0	0	2	4	14	0	1	108	36	0	0	6	6	98	0
7	7	1	0	18	18	0	0	8	11	14	0	1	108	36	0	0	8	9	98	1
8	7	1	0	18	18	0	0	9	9	14	0	1	108	36	0	0	8	9	98	1
9	7	1	0	18	18	0	0	12	12	14	0	1	108	36	0	0	8	11	98	0
10	7	1	0	18	18	0	0	8	8	14	0	1	108	36	0	0	8	11	98	1
11	7	1	0	18	18	0	0	8	8	14	0	1	108	36	0	0			98	0
1	8	1	1	48	48	1	1	4	4	1	1	1	204	6	0	1	6	6	99	0
2	8	1	1	48	48	1	1	2	2	1	1	1	204	6	0	1	6	2	99	1
3	8	1	1	48	48	1	1	2	2	1	1	1	204	6	0	1	6	5	99	0
4	8	1	1	48	48	1	1	2	2	1	1	1	204	6	0	1	5	5	99	0
5	8	1	1	48	48	1	1	2	2	1	1	1	204	6	0	1	2	2	99	2
6	8	1	1	48	48	1	1	2	4	1	1	1	204	6	0	1	6	6	99	0
7	8	1	1	48	48	1	1	8	11	1	1	1	204	6	0	1	12	12	99	0
8	8	1	1	48	48	1	1	9	9	1	1	1	204	6	0	1	9	9	99	2
9	8	1	1	48	48	1	1	12	12	1	1	1	204	6	0	1	12	12	99	2
10	8	1	1	48	48	1	1	8	8	1	1	1	204	6	0	1	8	8	99	2
11	8	1	1	48	48	1	1	8	8	1	1	1	204	6	0	1	8	8	99	2
1	8	1	1	48	48	1	1	4	4	2	0	1	156	156	0	0	4	4	100	2
2	8	1	1	48	48	1	1	2	2	2	0	1	156	156	0	0	2	6	100	1
3	8	1	1	48	48	1	1	2	2	2	0	1	156	156	0	0	5	6	100	0
4	8	1	1	48	48	1	1	2	2	2	0	1	156	156	0	0	2	2	100	2
5	8	1	1	48	48	1	1	2	2	2	0	1	156	156	0	0	5	5	100	0
6	8	1	1	48	48	1	1	2	4	2	0	1	156	156	0	0	6	6	100	0
7	8	1	1	48	48	1	1	8	11	2	0	1	156	156	0	0	8	8	100	1
8	8	1	1	48	48	1	1	9	9	2	0	1	156	156	0	0	8	12	100	0
9	8	1	1	48	48	1	1	12	12	2	0	1	156	156	0	0	12	12	100	2
10	8	1	1	48	48	1	1	8	8	2	0	1	156	156	0	0	8	11	100	1
11	8	1	1	48	48	1	1	8	8	2	0	1	156	156	0	0	8	8	100	2
1	8	1	1	48	48	1	1	4	4	3	0	1	48	16	1	0	6	4	101	1
2	8	1	1	48	48	1	1	2	2	3	0	1	48	16	1	0	6	2	101	1
3	8	1	1	48	48	1	1	2	2	3	0	1	48	16	1	0	6	6	101	0
4	8	1	1	48	48	1	1	2	2	3	0	1	48	16	1	0	5	5	101	0
5	8	1	1	48	48	1	1	2	2	3	0	1	48	16	1	0	5	5	101	0
6	8	1	1	48	48	1	1	2	4	3	0	1	48	16	1	0	6	2	101	1
7	8	1	1	48	48	1	1	8	11	3	0	1	48	16	1	0	8	8	101	1
8	8	1	1	48	48	1	1	9	9	3	0	1	48	16	1	0	7	8	101	0
9	8	1	1	48	48	1	1	12	12	3	0	1	48	16	1	0	12	12	101	2
10	8	1	1	48	48	1	1	8	8	3	0	1	48	16	1	0	8	8	101	2
11	8	1	1	48	48	1	1	8	8	3	0	1	48	16	1	0	8	8	101	2
1	8	1	1	48	48	1	1	4	4	4	0	1	216	120	0	1	6	4	102	1
2	8	1	1	48	48	1	1	2	2	4	0	1	216	120	0	1	6	2	102	1
3	8	1	1	48	48	1	1	2	2	4	0	1	216	120	0	1	6	2	102	1
4	8	1	1	48	48	1	1	2	2	4	0	1	216	120	0	1	6	2	102	1
5	8	1	1	48	48	1	1	2	2	4	0	1	216	120	0	1	6	2	102	1
6	8	1	1	48	48	1	1	2	4	4	0	1	216	120	0	1	6	2	102	1
7	8	1	1	48	48	1	1	8	11	4	0	1	216	120	0	1	12	8	102	1
8	8	1	1	48	48	1	1	9	9	4	0	1	216	120	0	1	8	9	102	1
9	8	1	1	48	48	1	1	12	12	4	0	1	216	120	0	1	12	12	102	2
10	8	1	1	48	48	1	1	8	8	4	0	1	216	120	0	1	12	8	102	1
11	8	1	1	48	48	1	1	8	8	4	0	1	216	120	0	1	12	8	102	1
1	8	1	1	48	48	1	1	4	4	5	0	0	48	48	0	1	6	4	103	1
2	8	1	1	48	48	1	1	2	2	5	0	0	48	48	0	1	2	2	103	2
3	8	1	1	48	48	1	1	2	2	5	0	0	48	48	0	1	5	5	103	0
4	8	1	1	48	48	1	1	2	2	5	0	0	48	48	0	1	2	2	103	2
5	8	1	1	48	48	1	1	2	2	5	0	0	48	48	0	1	5	5	103	0
6	8	1	1	48	48	1	1	2	4	5	0	0	48	48	0	1	6	2	103	1
7	8	1	1	48	48	1	1	8	11	5	0	0	48	48	0	1	8	8	103	1
8	8	1	1	48	48	1	1	9	9	5	0	0	48	48	0	1	9	9	103	2
9	8	1	1	48	48	1	1	12	12	5	0	0	48	48	0	1	12	12	103	2
10	8	1	1	48	48	1	1	8	8	5	0	0	48	48	0	1	11	11	103	0
11	8	1	1	48	48	1	1	8	8	5	0	0	48	48	0	1	8	8	103	2
1	8	1	1	48	48	1	1	4	4	6	1	1	108	10	1	0	6	4	104	1
2	8	1	1	48	48	1	1	2	2	6	1	1	108	10	1	0	6	2	104	1
3	8	1	1	48	48	1	1	2	2	6	1	1	108	10	1	0	6	5	104	0
4	8	1	1	48	48	1	1	2	2	6	1	1	108	10	1	0	6	5	104	0
5	8	1	1	48	48	1	1	2	2	6	1	1	108	10	1	0	5	5	104	0
6	8	1	1	48	48	1	1	2	4	6	1	1	108	10	1	0	6	6	104	0
7	8	1	1	48	48	1	1	8	11	6	1	1	108	10	1	0	8	11	104	2
8	8	1	1	48	48	1	1	9	9	6	1	1	108	10	1	0	8	11	104	0
9	8	1	1	48	48	1	1	12	12	6	1	1	108	10	1	0	12	12	104	2
10	8	1	1	48	48	1	1	8	8	6	1	1	108	10	1	0	11	11	104	0
11	8	1	1	48	48	1	1	8	8	6	1	1	108	10	1	0			104	0
1	8	1	1	48	48	1	1	4	4	7	1	1	120	9	0	1	4	4	105	2
2	8	1	1	48	48	1	1	2	2	7	1	1	120	9	0	1	2	3	105	1
3	8	1	1	48	48	1	1	2	2	7	1	1	120	9	0	1	2	2	105	2
4	8	1	1	48	48	1	1	2	2	7	1	1	120	9	0	1	2	2	105	2
5	8	1	1	48	48	1	1	2	2	7	1	1	120	9	0	1	2	2	105	2
6	8	1	1	48	48	1	1	2	4	7	1	1	120	9	0	1	2	6	105	1
7	8	1	1	48	48	1	1	8	11	7	1	1	120	9	0	1	7	7	105	0
8	8	1	1	48	48	1	1	9	9	7	1	1	120	9	0	1	7	9	105	1
9	8	1	1	48	48	1	1	12	12	7	1	1	120	9	0	1	7	7	105	0
10	8	1	1	48	48	1	1	8	8	7	1	1	120	9	0	1	8	8	105	2
11	8	1	1	48	48	1	1	8	8	7	1	1	120	9	0	1			105	0
1	8	1	1	48	48	1	1	4	4	8	0	0	21	21	0	0	4	6	106	1
2	8	1	1	48	48	1	1	2	2	8	0	0	21	21	0	0	2	6	106	1
3	8	1	1	48	48	1	1	2	2	8	0	0	21	21	0	0	2	6	106	1
4	8	1	1	48	48	1	1	2	2	8	0	0	21	21	0	0	2	2	106	2
5	8	1	1	48	48	1	1	2	2	8	0	0	21	21	0	0	2	6	106	1
6	8	1	1	48	48	1	1	2	4	8	0	0	21	21	0	0	6	2	106	1
7	8	1	1	48	48	1	1	8	11	8	0	0	21	21	0	0	8	8	106	1
8	8	1	1	48	48	1	1	9	9	8	0	0	21	21	0	0	8	9	106	1
9	8	1	1	48	48	1	1	12	12	8	0	0	21	21	0	0			106	0
10	8	1	1	48	48	1	1	8	8	8	0	0	21	21	0	0			106	0
11	8	1	1	48	48	1	1	8	8	8	0	0	21	21	0	0	8	8	106	2
1	8	1	1	48	48	1	1	4	4	9	1	0	36	36	0	0	6	4	107	1
2	8	1	1	48	48	1	1	2	2	9	1	0	36	36	0	0	2	6	107	1
3	8	1	1	48	48	1	1	2	2	9	1	0	36	36	0	0	6	2	107	1
4	8	1	1	48	48	1	1	2	2	9	1	0	36	36	0	0	2	2	107	2
5	8	1	1	48	48	1	1	2	2	9	1	0	36	36	0	0	6	6	107	0
6	8	1	1	48	48	1	1	2	4	9	1	0	36	36	0	0	6	2	107	1
7	8	1	1	48	48	1	1	8	11	9	1	0	36	36	0	0	12	8	107	1
8	8	1	1	48	48	1	1	9	9	9	1	0	36	36	0	0			107	0
9	8	1	1	48	48	1	1	12	12	9	1	0	36	36	0	0	12	12	107	2
10	8	1	1	48	48	1	1	8	8	9	1	0	36	36	0	0	11	8	107	1
11	8	1	1	48	48	1	1	8	8	9	1	0	36	36	0	0	8	8	107	2
1	8	1	1	48	48	1	1	4	4	10	0	1	300	10	0	1	4	4	108	2
2	8	1	1	48	48	1	1	2	2	10	0	1	300	10	0	1	2	2	108	2
3	8	1	1	48	48	1	1	2	2	10	0	1	300	10	0	1	5	2	108	1
4	8	1	1	48	48	1	1	2	2	10	0	1	300	10	0	1	5	2	108	1
5	8	1	1	48	48	1	1	2	2	10	0	1	300	10	0	1	5	2	108	1
6	8	1	1	48	48	1	1	2	4	10	0	1	300	10	0	1	6	2	108	1
7	8	1	1	48	48	1	1	8	11	10	0	1	300	10	0	1	8	11	108	2
8	8	1	1	48	48	1	1	9	9	10	0	1	300	10	0	1	9	8	108	1
9	8	1	1	48	48	1	1	12	12	10	0	1	300	10	0	1	12	12	108	2
10	8	1	1	48	48	1	1	8	8	10	0	1	300	10	0	1	11	11	108	0
11	8	1	1	48	48	1	1	8	8	10	0	1	300	10	0	1	8	8	108	2
1	8	1	1	48	48	1	1	4	4	11	0	0	84	78	0	0	4	4	109	2
2	8	1	1	48	48	1	1	2	2	11	0	0	84	78	0	0	2	2	109	2
3	8	1	1	48	48	1	1	2	2	11	0	0	84	78	0	0	6	5	109	0
4	8	1	1	48	48	1	1	2	2	11	0	0	84	78	0	0	5	2	109	1
5	8	1	1	48	48	1	1	2	2	11	0	0	84	78	0	0	6	5	109	0
6	8	1	1	48	48	1	1	2	4	11	0	0	84	78	0	0	6	6	109	0
7	8	1	1	48	48	1	1	8	11	11	0	0	84	78	0	0	12	12	109	0
8	8	1	1	48	48	1	1	9	9	11	0	0	84	78	0	0			109	0
9	8	1	1	48	48	1	1	12	12	11	0	0	84	78	0	0	12	12	109	2
10	8	1	1	48	48	1	1	8	8	11	0	0	84	78	0	0	11	11	109	0
11	8	1	1	48	48	1	1	8	8	11	0	0	84	78	0	0	12	11	109	0
1	8	1	1	48	48	1	1	4	4	12	0	1	96	24	0	0	4	4	110	2
2	8	1	1	48	48	1	1	2	2	12	0	1	96	24	0	0	6	2	110	1
3	8	1	1	48	48	1	1	2	2	12	0	1	96	24	0	0	6	5	110	0
4	8	1	1	48	48	1	1	2	2	12	0	1	96	24	0	0	2	6	110	1
5	8	1	1	48	48	1	1	2	2	12	0	1	96	24	0	0	2	6	110	1
6	8	1	1	48	48	1	1	2	4	12	0	1	96	24	0	0	6	6	110	0
7	8	1	1	48	48	1	1	8	11	12	0	1	96	24	0	0	8	8	110	1
8	8	1	1	48	48	1	1	9	9	12	0	1	96	24	0	0	9	9	110	2
9	8	1	1	48	48	1	1	12	12	12	0	1	96	24	0	0	12	12	110	2
10	8	1	1	48	48	1	1	8	8	12	0	1	96	24	0	0	12	12	110	0
11	8	1	1	48	48	1	1	8	8	12	0	1	96	24	0	0	8	8	110	2
1	8	1	1	48	48	1	1	4	4	13	0	1	132	12	1	1	6	4	111	1
2	8	1	1	48	48	1	1	2	2	13	0	1	132	12	1	1	2	6	111	1
3	8	1	1	48	48	1	1	2	2	13	0	1	132	12	1	1	6	2	111	1
4	8	1	1	48	48	1	1	2	2	13	0	1	132	12	1	1	2	2	111	2
5	8	1	1	48	48	1	1	2	2	13	0	1	132	12	1	1	2	2	111	2
6	8	1	1	48	48	1	1	2	4	13	0	1	132	12	1	1	6	2	111	1
7	8	1	1	48	48	1	1	8	11	13	0	1	132	12	1	1	9	8	111	1
8	8	1	1	48	48	1	1	9	9	13	0	1	132	12	1	1	9	8	111	1
9	8	1	1	48	48	1	1	12	12	13	0	1	132	12	1	1	12	12	111	2
10	8	1	1	48	48	1	1	8	8	13	0	1	132	12	1	1	8	8	111	2
11	8	1	1	48	48	1	1	8	8	13	0	1	132	12	1	1	8	8	111	2
1	8	1	1	48	48	1	1	4	4	14	0	1	108	36	0	0	4	6	112	1
2	8	1	1	48	48	1	1	2	2	14	0	1	108	36	0	0	2	6	112	1
3	8	1	1	48	48	1	1	2	2	14	0	1	108	36	0	0	2	6	112	1
4	8	1	1	48	48	1	1	2	2	14	0	1	108	36	0	0	5	5	112	0
5	8	1	1	48	48	1	1	2	2	14	0	1	108	36	0	0	5	5	112	0
6	8	1	1	48	48	1	1	2	4	14	0	1	108	36	0	0	6	6	112	0
7	8	1	1	48	48	1	1	8	11	14	0	1	108	36	0	0	8	9	112	1
8	8	1	1	48	48	1	1	9	9	14	0	1	108	36	0	0	8	9	112	1
9	8	1	1	48	48	1	1	12	12	14	0	1	108	36	0	0	8	11	112	0
10	8	1	1	48	48	1	1	8	8	14	0	1	108	36	0	0	8	11	112	1
11	8	1	1	48	48	1	1	8	8	14	0	1	108	36	0	0			112	0
1	9	1	0	60	60	1	1	6	4	1	1	1	204	6	0	1	6	6	113	1
2	9	1	0	60	60	1	1	2	2	1	1	1	204	6	0	1	6	2	113	1
3	9	1	0	60	60	1	1	2	6	1	1	1	204	6	0	1	6	5	113	1
4	9	1	0	60	60	1	1	2	2	1	1	1	204	6	0	1	5	5	113	0
5	9	1	0	60	60	1	1	5	5	1	1	1	204	6	0	1	2	2	113	0
6	9	1	0	60	60	1	1	6	6	1	1	1	204	6	0	1	6	6	113	2
7	9	1	0	60	60	1	1	12	9	1	1	1	204	6	0	1	12	12	113	1
8	9	1	0	60	60	1	1	9	9	1	1	1	204	6	0	1	9	9	113	2
9	9	1	0	60	60	1	1			1	1	1	204	6	0	1	12	12	113	0
10	9	1	0	60	60	1	1	11	11	1	1	1	204	6	0	1	8	8	113	0
11	9	1	0	60	60	1	1	12	12	1	1	1	204	6	0	1	8	8	113	0
1	9	1	0	60	60	1	1	6	4	2	0	1	156	156	0	0	4	4	114	1
2	9	1	0	60	60	1	1	2	2	2	0	1	156	156	0	0	2	6	114	1
3	9	1	0	60	60	1	1	2	6	2	0	1	156	156	0	0	5	6	114	1
4	9	1	0	60	60	1	1	2	2	2	0	1	156	156	0	0	2	2	114	2
5	9	1	0	60	60	1	1	5	5	2	0	1	156	156	0	0	5	5	114	2
6	9	1	0	60	60	1	1	6	6	2	0	1	156	156	0	0	6	6	114	2
7	9	1	0	60	60	1	1	12	9	2	0	1	156	156	0	0	8	8	114	0
8	9	1	0	60	60	1	1	9	9	2	0	1	156	156	0	0	8	12	114	0
9	9	1	0	60	60	1	1			2	0	1	156	156	0	0	12	12	114	0
10	9	1	0	60	60	1	1	11	11	2	0	1	156	156	0	0	8	11	114	1
11	9	1	0	60	60	1	1	12	12	2	0	1	156	156	0	0	8	8	114	0
1	9	1	0	60	60	1	1	6	4	3	0	1	48	16	1	0	6	4	115	2
2	9	1	0	60	60	1	1	2	2	3	0	1	48	16	1	0	6	2	115	1
3	9	1	0	60	60	1	1	2	6	3	0	1	48	16	1	0	6	6	115	1
4	9	1	0	60	60	1	1	2	2	3	0	1	48	16	1	0	5	5	115	0
5	9	1	0	60	60	1	1	5	5	3	0	1	48	16	1	0	5	5	115	2
6	9	1	0	60	60	1	1	6	6	3	0	1	48	16	1	0	6	2	115	1
7	9	1	0	60	60	1	1	12	9	3	0	1	48	16	1	0	8	8	115	0
8	9	1	0	60	60	1	1	9	9	3	0	1	48	16	1	0	7	8	115	0
9	9	1	0	60	60	1	1			3	0	1	48	16	1	0	12	12	115	0
10	9	1	0	60	60	1	1	11	11	3	0	1	48	16	1	0	8	8	115	0
11	9	1	0	60	60	1	1	12	12	3	0	1	48	16	1	0	8	8	115	0
1	9	1	0	60	60	1	1	6	4	4	0	1	216	120	0	1	6	4	116	2
2	9	1	0	60	60	1	1	2	2	4	0	1	216	120	0	1	6	2	116	1
3	9	1	0	60	60	1	1	2	6	4	0	1	216	120	0	1	6	2	116	2
4	9	1	0	60	60	1	1	2	2	4	0	1	216	120	0	1	6	2	116	1
5	9	1	0	60	60	1	1	5	5	4	0	1	216	120	0	1	6	2	116	0
6	9	1	0	60	60	1	1	6	6	4	0	1	216	120	0	1	6	2	116	1
7	9	1	0	60	60	1	1	12	9	4	0	1	216	120	0	1	12	8	116	1
8	9	1	0	60	60	1	1	9	9	4	0	1	216	120	0	1	8	9	116	1
9	9	1	0	60	60	1	1			4	0	1	216	120	0	1	12	12	116	0
10	9	1	0	60	60	1	1	11	11	4	0	1	216	120	0	1	12	8	116	0
11	9	1	0	60	60	1	1	12	12	4	0	1	216	120	0	1	12	8	116	1
1	9	1	0	60	60	1	1	6	4	5	0	0	48	48	0	1	6	4	117	2
2	9	1	0	60	60	1	1	2	2	5	0	0	48	48	0	1	2	2	117	2
3	9	1	0	60	60	1	1	2	6	5	0	0	48	48	0	1	5	5	117	0
4	9	1	0	60	60	1	1	2	2	5	0	0	48	48	0	1	2	2	117	2
5	9	1	0	60	60	1	1	5	5	5	0	0	48	48	0	1	5	5	117	2
6	9	1	0	60	60	1	1	6	6	5	0	0	48	48	0	1	6	2	117	1
7	9	1	0	60	60	1	1	12	9	5	0	0	48	48	0	1	8	8	117	0
8	9	1	0	60	60	1	1	9	9	5	0	0	48	48	0	1	9	9	117	2
9	9	1	0	60	60	1	1			5	0	0	48	48	0	1	12	12	117	0
10	9	1	0	60	60	1	1	11	11	5	0	0	48	48	0	1	11	11	117	2
11	9	1	0	60	60	1	1	12	12	5	0	0	48	48	0	1	8	8	117	0
1	9	1	0	60	60	1	1	6	4	6	1	1	108	10	1	0	6	4	118	2
2	9	1	0	60	60	1	1	2	2	6	1	1	108	10	1	0	6	2	118	1
3	9	1	0	60	60	1	1	2	6	6	1	1	108	10	1	0	6	5	118	1
4	9	1	0	60	60	1	1	2	2	6	1	1	108	10	1	0	6	5	118	0
5	9	1	0	60	60	1	1	5	5	6	1	1	108	10	1	0	5	5	118	2
6	9	1	0	60	60	1	1	6	6	6	1	1	108	10	1	0	6	6	118	2
7	9	1	0	60	60	1	1	12	9	6	1	1	108	10	1	0	8	11	118	0
8	9	1	0	60	60	1	1	9	9	6	1	1	108	10	1	0	8	11	118	0
9	9	1	0	60	60	1	1			6	1	1	108	10	1	0	12	12	118	0
10	9	1	0	60	60	1	1	11	11	6	1	1	108	10	1	0	11	11	118	2
11	9	1	0	60	60	1	1	12	12	6	1	1	108	10	1	0			118	0
1	9	1	0	60	60	1	1	6	4	7	1	1	120	9	0	1	4	4	119	1
2	9	1	0	60	60	1	1	2	2	7	1	1	120	9	0	1	2	3	119	1
3	9	1	0	60	60	1	1	2	6	7	1	1	120	9	0	1	2	2	119	1
4	9	1	0	60	60	1	1	2	2	7	1	1	120	9	0	1	2	2	119	2
5	9	1	0	60	60	1	1	5	5	7	1	1	120	9	0	1	2	2	119	0
6	9	1	0	60	60	1	1	6	6	7	1	1	120	9	0	1	2	6	119	1
7	9	1	0	60	60	1	1	12	9	7	1	1	120	9	0	1	7	7	119	0
8	9	1	0	60	60	1	1	9	9	7	1	1	120	9	0	1	7	9	119	1
9	9	1	0	60	60	1	1			7	1	1	120	9	0	1	7	7	119	0
10	9	1	0	60	60	1	1	11	11	7	1	1	120	9	0	1	8	8	119	0
11	9	1	0	60	60	1	1	12	12	7	1	1	120	9	0	1			119	0
1	9	1	0	60	60	1	1	6	4	8	0	0	21	21	0	0	4	6	120	2
2	9	1	0	60	60	1	1	2	2	8	0	0	21	21	0	0	2	6	120	1
3	9	1	0	60	60	1	1	2	6	8	0	0	21	21	0	0	2	6	120	2
4	9	1	0	60	60	1	1	2	2	8	0	0	21	21	0	0	2	2	120	2
5	9	1	0	60	60	1	1	5	5	8	0	0	21	21	0	0	2	6	120	0
6	9	1	0	60	60	1	1	6	6	8	0	0	21	21	0	0	6	2	120	1
7	9	1	0	60	60	1	1	12	9	8	0	0	21	21	0	0	8	8	120	0
8	9	1	0	60	60	1	1	9	9	8	0	0	21	21	0	0	8	9	120	1
9	9	1	0	60	60	1	1			8	0	0	21	21	0	0			120	2
10	9	1	0	60	60	1	1	11	11	8	0	0	21	21	0	0			120	0
11	9	1	0	60	60	1	1	12	12	8	0	0	21	21	0	0	8	8	120	0
1	9	1	0	60	60	1	1	6	4	9	1	0	36	36	0	0	6	4	121	2
2	9	1	0	60	60	1	1	2	2	9	1	0	36	36	0	0	2	6	121	1
3	9	1	0	60	60	1	1	2	6	9	1	0	36	36	0	0	6	2	121	2
4	9	1	0	60	60	1	1	2	2	9	1	0	36	36	0	0	2	2	121	2
5	9	1	0	60	60	1	1	5	5	9	1	0	36	36	0	0	6	6	121	0
6	9	1	0	60	60	1	1	6	6	9	1	0	36	36	0	0	6	2	121	1
7	9	1	0	60	60	1	1	12	9	9	1	0	36	36	0	0	12	8	121	1
8	9	1	0	60	60	1	1	9	9	9	1	0	36	36	0	0			121	0
9	9	1	0	60	60	1	1			9	1	0	36	36	0	0	12	12	121	0
10	9	1	0	60	60	1	1	11	11	9	1	0	36	36	0	0	11	8	121	1
11	9	1	0	60	60	1	1	12	12	9	1	0	36	36	0	0	8	8	121	0
1	9	1	0	60	60	1	1	6	4	10	0	1	300	10	0	1	4	4	122	1
2	9	1	0	60	60	1	1	2	2	10	0	1	300	10	0	1	2	2	122	2
3	9	1	0	60	60	1	1	2	6	10	0	1	300	10	0	1	5	2	122	1
4	9	1	0	60	60	1	1	2	2	10	0	1	300	10	0	1	5	2	122	1
5	9	1	0	60	60	1	1	5	5	10	0	1	300	10	0	1	5	2	122	1
6	9	1	0	60	60	1	1	6	6	10	0	1	300	10	0	1	6	2	122	1
7	9	1	0	60	60	1	1	12	9	10	0	1	300	10	0	1	8	11	122	0
8	9	1	0	60	60	1	1	9	9	10	0	1	300	10	0	1	9	8	122	1
9	9	1	0	60	60	1	1			10	0	1	300	10	0	1	12	12	122	0
10	9	1	0	60	60	1	1	11	11	10	0	1	300	10	0	1	11	11	122	2
11	9	1	0	60	60	1	1	12	12	10	0	1	300	10	0	1	8	8	122	0
1	9	1	0	60	60	1	1	6	4	11	0	0	84	78	0	0	4	4	123	1
2	9	1	0	60	60	1	1	2	2	11	0	0	84	78	0	0	2	2	123	2
3	9	1	0	60	60	1	1	2	6	11	0	0	84	78	0	0	6	5	123	1
4	9	1	0	60	60	1	1	2	2	11	0	0	84	78	0	0	5	2	123	1
5	9	1	0	60	60	1	1	5	5	11	0	0	84	78	0	0	6	5	123	1
6	9	1	0	60	60	1	1	6	6	11	0	0	84	78	0	0	6	6	123	2
7	9	1	0	60	60	1	1	12	9	11	0	0	84	78	0	0	12	12	123	1
8	9	1	0	60	60	1	1	9	9	11	0	0	84	78	0	0			123	0
9	9	1	0	60	60	1	1			11	0	0	84	78	0	0	12	12	123	0
10	9	1	0	60	60	1	1	11	11	11	0	0	84	78	0	0	11	11	123	2
11	9	1	0	60	60	1	1	12	12	11	0	0	84	78	0	0	12	11	123	1
1	9	1	0	60	60	1	1	6	4	12	0	1	96	24	0	0	4	4	124	1
2	9	1	0	60	60	1	1	2	2	12	0	1	96	24	0	0	6	2	124	1
3	9	1	0	60	60	1	1	2	6	12	0	1	96	24	0	0	6	5	124	1
4	9	1	0	60	60	1	1	2	2	12	0	1	96	24	0	0	2	6	124	1
5	9	1	0	60	60	1	1	5	5	12	0	1	96	24	0	0	2	6	124	0
6	9	1	0	60	60	1	1	6	6	12	0	1	96	24	0	0	6	6	124	2
7	9	1	0	60	60	1	1	12	9	12	0	1	96	24	0	0	8	8	124	0
8	9	1	0	60	60	1	1	9	9	12	0	1	96	24	0	0	9	9	124	2
9	9	1	0	60	60	1	1			12	0	1	96	24	0	0	12	12	124	0
10	9	1	0	60	60	1	1	11	11	12	0	1	96	24	0	0	12	12	124	0
11	9	1	0	60	60	1	1	12	12	12	0	1	96	24	0	0	8	8	124	0
1	9	1	0	60	60	1	1	6	4	13	0	1	132	12	1	1	6	4	125	2
2	9	1	0	60	60	1	1	2	2	13	0	1	132	12	1	1	2	6	125	1
3	9	1	0	60	60	1	1	2	6	13	0	1	132	12	1	1	6	2	125	2
4	9	1	0	60	60	1	1	2	2	13	0	1	132	12	1	1	2	2	125	2
5	9	1	0	60	60	1	1	5	5	13	0	1	132	12	1	1	2	2	125	0
6	9	1	0	60	60	1	1	6	6	13	0	1	132	12	1	1	6	2	125	1
7	9	1	0	60	60	1	1	12	9	13	0	1	132	12	1	1	9	8	125	1
8	9	1	0	60	60	1	1	9	9	13	0	1	132	12	1	1	9	8	125	1
9	9	1	0	60	60	1	1			13	0	1	132	12	1	1	12	12	125	0
10	9	1	0	60	60	1	1	11	11	13	0	1	132	12	1	1	8	8	125	0
11	9	1	0	60	60	1	1	12	12	13	0	1	132	12	1	1	8	8	125	0
1	9	1	0	60	60	1	1	6	4	14	0	1	108	36	0	0	4	6	126	2
2	9	1	0	60	60	1	1	2	2	14	0	1	108	36	0	0	2	6	126	1
3	9	1	0	60	60	1	1	2	6	14	0	1	108	36	0	0	2	6	126	2
4	9	1	0	60	60	1	1	2	2	14	0	1	108	36	0	0	5	5	126	0
5	9	1	0	60	60	1	1	5	5	14	0	1	108	36	0	0	5	5	126	2
6	9	1	0	60	60	1	1	6	6	14	0	1	108	36	0	0	6	6	126	2
7	9	1	0	60	60	1	1	12	9	14	0	1	108	36	0	0	8	9	126	1
8	9	1	0	60	60	1	1	9	9	14	0	1	108	36	0	0	8	9	126	1
9	9	1	0	60	60	1	1			14	0	1	108	36	0	0	8	11	126	0
10	9	1	0	60	60	1	1	11	11	14	0	1	108	36	0	0	8	11	126	1
11	9	1	0	60	60	1	1	12	12	14	0	1	108	36	0	0			126	0
1	10	1	0	72	24	0	1	6	4	1	1	1	204	6	0	1	6	6	127	1
2	10	1	0	72	24	0	1	6	2	1	1	1	204	6	0	1	6	2	127	2
3	10	1	0	72	24	0	1	6	2	1	1	1	204	6	0	1	6	5	127	1
4	10	1	0	72	24	0	1	6	5	1	1	1	204	6	0	1	5	5	127	1
5	10	1	0	72	24	0	1	2	2	1	1	1	204	6	0	1	2	2	127	2
6	10	1	0	72	24	0	1	4	5	1	1	1	204	6	0	1	6	6	127	0
7	10	1	0	72	24	0	1	11	10	1	1	1	204	6	0	1	12	12	127	0
8	10	1	0	72	24	0	1	9	11	1	1	1	204	6	0	1	9	9	127	1
9	10	1	0	72	24	0	1	12	12	1	1	1	204	6	0	1	12	12	127	2
10	10	1	0	72	24	0	1	8	11	1	1	1	204	6	0	1	8	8	127	1
11	10	1	0	72	24	0	1	12	12	1	1	1	204	6	0	1	8	8	127	0
1	10	1	0	72	24	0	1	6	4	2	0	1	156	156	0	0	4	4	128	1
2	10	1	0	72	24	0	1	6	2	2	0	1	156	156	0	0	2	6	128	2
3	10	1	0	72	24	0	1	6	2	2	0	1	156	156	0	0	5	6	128	1
4	10	1	0	72	24	0	1	6	5	2	0	1	156	156	0	0	2	2	128	0
5	10	1	0	72	24	0	1	2	2	2	0	1	156	156	0	0	5	5	128	0
6	10	1	0	72	24	0	1	4	5	2	0	1	156	156	0	0	6	6	128	0
7	10	1	0	72	24	0	1	11	10	2	0	1	156	156	0	0	8	8	128	0
8	10	1	0	72	24	0	1	9	11	2	0	1	156	156	0	0	8	12	128	0
9	10	1	0	72	24	0	1	12	12	2	0	1	156	156	0	0	12	12	128	2
10	10	1	0	72	24	0	1	8	11	2	0	1	156	156	0	0	8	11	128	2
11	10	1	0	72	24	0	1	12	12	2	0	1	156	156	0	0	8	8	128	0
1	10	1	0	72	24	0	1	6	4	3	0	1	48	16	1	0	6	4	129	2
2	10	1	0	72	24	0	1	6	2	3	0	1	48	16	1	0	6	2	129	2
3	10	1	0	72	24	0	1	6	2	3	0	1	48	16	1	0	6	6	129	1
4	10	1	0	72	24	0	1	6	5	3	0	1	48	16	1	0	5	5	129	1
5	10	1	0	72	24	0	1	2	2	3	0	1	48	16	1	0	5	5	129	0
6	10	1	0	72	24	0	1	4	5	3	0	1	48	16	1	0	6	2	129	0
7	10	1	0	72	24	0	1	11	10	3	0	1	48	16	1	0	8	8	129	0
8	10	1	0	72	24	0	1	9	11	3	0	1	48	16	1	0	7	8	129	0
9	10	1	0	72	24	0	1	12	12	3	0	1	48	16	1	0	12	12	129	2
10	10	1	0	72	24	0	1	8	11	3	0	1	48	16	1	0	8	8	129	1
11	10	1	0	72	24	0	1	12	12	3	0	1	48	16	1	0	8	8	129	0
1	10	1	0	72	24	0	1	6	4	4	0	1	216	120	0	1	6	4	130	2
2	10	1	0	72	24	0	1	6	2	4	0	1	216	120	0	1	6	2	130	2
3	10	1	0	72	24	0	1	6	2	4	0	1	216	120	0	1	6	2	130	2
4	10	1	0	72	24	0	1	6	5	4	0	1	216	120	0	1	6	2	130	1
5	10	1	0	72	24	0	1	2	2	4	0	1	216	120	0	1	6	2	130	1
6	10	1	0	72	24	0	1	4	5	4	0	1	216	120	0	1	6	2	130	0
7	10	1	0	72	24	0	1	11	10	4	0	1	216	120	0	1	12	8	130	0
8	10	1	0	72	24	0	1	9	11	4	0	1	216	120	0	1	8	9	130	1
9	10	1	0	72	24	0	1	12	12	4	0	1	216	120	0	1	12	12	130	2
10	10	1	0	72	24	0	1	8	11	4	0	1	216	120	0	1	12	8	130	1
11	10	1	0	72	24	0	1	12	12	4	0	1	216	120	0	1	12	8	130	1
1	10	1	0	72	24	0	1	6	4	5	0	0	48	48	0	1	6	4	131	2
2	10	1	0	72	24	0	1	6	2	5	0	0	48	48	0	1	2	2	131	1
3	10	1	0	72	24	0	1	6	2	5	0	0	48	48	0	1	5	5	131	0
4	10	1	0	72	24	0	1	6	5	5	0	0	48	48	0	1	2	2	131	0
5	10	1	0	72	24	0	1	2	2	5	0	0	48	48	0	1	5	5	131	0
6	10	1	0	72	24	0	1	4	5	5	0	0	48	48	0	1	6	2	131	0
7	10	1	0	72	24	0	1	11	10	5	0	0	48	48	0	1	8	8	131	0
8	10	1	0	72	24	0	1	9	11	5	0	0	48	48	0	1	9	9	131	1
9	10	1	0	72	24	0	1	12	12	5	0	0	48	48	0	1	12	12	131	2
10	10	1	0	72	24	0	1	8	11	5	0	0	48	48	0	1	11	11	131	1
11	10	1	0	72	24	0	1	12	12	5	0	0	48	48	0	1	8	8	131	0
1	10	1	0	72	24	0	1	6	4	6	1	1	108	10	1	0	6	4	132	2
2	10	1	0	72	24	0	1	6	2	6	1	1	108	10	1	0	6	2	132	2
3	10	1	0	72	24	0	1	6	2	6	1	1	108	10	1	0	6	5	132	1
4	10	1	0	72	24	0	1	6	5	6	1	1	108	10	1	0	6	5	132	2
5	10	1	0	72	24	0	1	2	2	6	1	1	108	10	1	0	5	5	132	0
6	10	1	0	72	24	0	1	4	5	6	1	1	108	10	1	0	6	6	132	0
7	10	1	0	72	24	0	1	11	10	6	1	1	108	10	1	0	8	11	132	1
8	10	1	0	72	24	0	1	9	11	6	1	1	108	10	1	0	8	11	132	1
9	10	1	0	72	24	0	1	12	12	6	1	1	108	10	1	0	12	12	132	2
10	10	1	0	72	24	0	1	8	11	6	1	1	108	10	1	0	11	11	132	1
11	10	1	0	72	24	0	1	12	12	6	1	1	108	10	1	0			132	0
1	10	1	0	72	24	0	1	6	4	7	1	1	120	9	0	1	4	4	133	1
2	10	1	0	72	24	0	1	6	2	7	1	1	120	9	0	1	2	3	133	1
3	10	1	0	72	24	0	1	6	2	7	1	1	120	9	0	1	2	2	133	1
4	10	1	0	72	24	0	1	6	5	7	1	1	120	9	0	1	2	2	133	0
5	10	1	0	72	24	0	1	2	2	7	1	1	120	9	0	1	2	2	133	2
6	10	1	0	72	24	0	1	4	5	7	1	1	120	9	0	1	2	6	133	0
7	10	1	0	72	24	0	1	11	10	7	1	1	120	9	0	1	7	7	133	0
8	10	1	0	72	24	0	1	9	11	7	1	1	120	9	0	1	7	9	133	1
9	10	1	0	72	24	0	1	12	12	7	1	1	120	9	0	1	7	7	133	0
10	10	1	0	72	24	0	1	8	11	7	1	1	120	9	0	1	8	8	133	1
11	10	1	0	72	24	0	1	12	12	7	1	1	120	9	0	1			133	0
1	10	1	0	72	24	0	1	6	4	8	0	0	21	21	0	0	4	6	134	2
2	10	1	0	72	24	0	1	6	2	8	0	0	21	21	0	0	2	6	134	2
3	10	1	0	72	24	0	1	6	2	8	0	0	21	21	0	0	2	6	134	2
4	10	1	0	72	24	0	1	6	5	8	0	0	21	21	0	0	2	2	134	0
5	10	1	0	72	24	0	1	2	2	8	0	0	21	21	0	0	2	6	134	1
6	10	1	0	72	24	0	1	4	5	8	0	0	21	21	0	0	6	2	134	0
7	10	1	0	72	24	0	1	11	10	8	0	0	21	21	0	0	8	8	134	0
8	10	1	0	72	24	0	1	9	11	8	0	0	21	21	0	0	8	9	134	1
9	10	1	0	72	24	0	1	12	12	8	0	0	21	21	0	0			134	0
10	10	1	0	72	24	0	1	8	11	8	0	0	21	21	0	0			134	0
11	10	1	0	72	24	0	1	12	12	8	0	0	21	21	0	0	8	8	134	0
1	10	1	0	72	24	0	1	6	4	9	1	0	36	36	0	0	6	4	135	2
2	10	1	0	72	24	0	1	6	2	9	1	0	36	36	0	0	2	6	135	2
3	10	1	0	72	24	0	1	6	2	9	1	0	36	36	0	0	6	2	135	2
4	10	1	0	72	24	0	1	6	5	9	1	0	36	36	0	0	2	2	135	0
5	10	1	0	72	24	0	1	2	2	9	1	0	36	36	0	0	6	6	135	0
6	10	1	0	72	24	0	1	4	5	9	1	0	36	36	0	0	6	2	135	0
7	10	1	0	72	24	0	1	11	10	9	1	0	36	36	0	0	12	8	135	0
8	10	1	0	72	24	0	1	9	11	9	1	0	36	36	0	0			135	0
9	10	1	0	72	24	0	1	12	12	9	1	0	36	36	0	0	12	12	135	2
10	10	1	0	72	24	0	1	8	11	9	1	0	36	36	0	0	11	8	135	2
11	10	1	0	72	24	0	1	12	12	9	1	0	36	36	0	0	8	8	135	0
1	10	1	0	72	24	0	1	6	4	10	0	1	300	10	0	1	4	4	136	1
2	10	1	0	72	24	0	1	6	2	10	0	1	300	10	0	1	2	2	136	1
3	10	1	0	72	24	0	1	6	2	10	0	1	300	10	0	1	5	2	136	1
4	10	1	0	72	24	0	1	6	5	10	0	1	300	10	0	1	5	2	136	1
5	10	1	0	72	24	0	1	2	2	10	0	1	300	10	0	1	5	2	136	1
6	10	1	0	72	24	0	1	4	5	10	0	1	300	10	0	1	6	2	136	0
7	10	1	0	72	24	0	1	11	10	10	0	1	300	10	0	1	8	11	136	1
8	10	1	0	72	24	0	1	9	11	10	0	1	300	10	0	1	9	8	136	1
9	10	1	0	72	24	0	1	12	12	10	0	1	300	10	0	1	12	12	136	2
10	10	1	0	72	24	0	1	8	11	10	0	1	300	10	0	1	11	11	136	1
11	10	1	0	72	24	0	1	12	12	10	0	1	300	10	0	1	8	8	136	0
1	10	1	0	72	24	0	1	6	4	11	0	0	84	78	0	0	4	4	137	1
2	10	1	0	72	24	0	1	6	2	11	0	0	84	78	0	0	2	2	137	1
3	10	1	0	72	24	0	1	6	2	11	0	0	84	78	0	0	6	5	137	1
4	10	1	0	72	24	0	1	6	5	11	0	0	84	78	0	0	5	2	137	1
5	10	1	0	72	24	0	1	2	2	11	0	0	84	78	0	0	6	5	137	0
6	10	1	0	72	24	0	1	4	5	11	0	0	84	78	0	0	6	6	137	0
7	10	1	0	72	24	0	1	11	10	11	0	0	84	78	0	0	12	12	137	0
8	10	1	0	72	24	0	1	9	11	11	0	0	84	78	0	0			137	0
9	10	1	0	72	24	0	1	12	12	11	0	0	84	78	0	0	12	12	137	2
10	10	1	0	72	24	0	1	8	11	11	0	0	84	78	0	0	11	11	137	1
11	10	1	0	72	24	0	1	12	12	11	0	0	84	78	0	0	12	11	137	1
1	10	1	0	72	24	0	1	6	4	12	0	1	96	24	0	0	4	4	138	1
2	10	1	0	72	24	0	1	6	2	12	0	1	96	24	0	0	6	2	138	2
3	10	1	0	72	24	0	1	6	2	12	0	1	96	24	0	0	6	5	138	1
4	10	1	0	72	24	0	1	6	5	12	0	1	96	24	0	0	2	6	138	1
5	10	1	0	72	24	0	1	2	2	12	0	1	96	24	0	0	2	6	138	1
6	10	1	0	72	24	0	1	4	5	12	0	1	96	24	0	0	6	6	138	0
7	10	1	0	72	24	0	1	11	10	12	0	1	96	24	0	0	8	8	138	0
8	10	1	0	72	24	0	1	9	11	12	0	1	96	24	0	0	9	9	138	1
9	10	1	0	72	24	0	1	12	12	12	0	1	96	24	0	0	12	12	138	2
10	10	1	0	72	24	0	1	8	11	12	0	1	96	24	0	0	12	12	138	0
11	10	1	0	72	24	0	1	12	12	12	0	1	96	24	0	0	8	8	138	0
1	10	1	0	72	24	0	1	6	4	13	0	1	132	12	1	1	6	4	139	2
2	10	1	0	72	24	0	1	6	2	13	0	1	132	12	1	1	2	6	139	2
3	10	1	0	72	24	0	1	6	2	13	0	1	132	12	1	1	6	2	139	2
4	10	1	0	72	24	0	1	6	5	13	0	1	132	12	1	1	2	2	139	0
5	10	1	0	72	24	0	1	2	2	13	0	1	132	12	1	1	2	2	139	2
6	10	1	0	72	24	0	1	4	5	13	0	1	132	12	1	1	6	2	139	0
7	10	1	0	72	24	0	1	11	10	13	0	1	132	12	1	1	9	8	139	0
8	10	1	0	72	24	0	1	9	11	13	0	1	132	12	1	1	9	8	139	1
9	10	1	0	72	24	0	1	12	12	13	0	1	132	12	1	1	12	12	139	2
10	10	1	0	72	24	0	1	8	11	13	0	1	132	12	1	1	8	8	139	1
11	10	1	0	72	24	0	1	12	12	13	0	1	132	12	1	1	8	8	139	0
1	10	1	0	72	24	0	1	6	4	14	0	1	108	36	0	0	4	6	140	2
2	10	1	0	72	24	0	1	6	2	14	0	1	108	36	0	0	2	6	140	2
3	10	1	0	72	24	0	1	6	2	14	0	1	108	36	0	0	2	6	140	2
4	10	1	0	72	24	0	1	6	5	14	0	1	108	36	0	0	5	5	140	1
5	10	1	0	72	24	0	1	2	2	14	0	1	108	36	0	0	5	5	140	0
6	10	1	0	72	24	0	1	4	5	14	0	1	108	36	0	0	6	6	140	0
7	10	1	0	72	24	0	1	11	10	14	0	1	108	36	0	0	8	9	140	0
8	10	1	0	72	24	0	1	9	11	14	0	1	108	36	0	0	8	9	140	1
9	10	1	0	72	24	0	1	12	12	14	0	1	108	36	0	0	8	11	140	0
10	10	1	0	72	24	0	1	8	11	14	0	1	108	36	0	0	8	11	140	2
11	10	1	0	72	24	0	1	12	12	14	0	1	108	36	0	0			140	0
1	11	1	0	36	36	1	0	2	2	1	1	1	204	6	0	1	6	6	141	0
2	11	1	0	36	36	1	0	2	2	1	1	1	204	6	0	1	6	2	141	1
3	11	1	0	36	36	1	0	5	5	1	1	1	204	6	0	1	6	5	141	1
4	11	1	0	36	36	1	0	5	5	1	1	1	204	6	0	1	5	5	141	2
5	11	1	0	36	36	1	0	5	5	1	1	1	204	6	0	1	2	2	141	0
6	11	1	0	36	36	1	0	6	6	1	1	1	204	6	0	1	6	6	141	2
7	11	1	0	36	36	1	0	8	8	1	1	1	204	6	0	1	12	12	141	0
8	11	1	0	36	36	1	0	9	9	1	1	1	204	6	0	1	9	9	141	2
9	11	1	0	36	36	1	0	12	12	1	1	1	204	6	0	1	12	12	141	2
10	11	1	0	36	36	1	0	8	8	1	1	1	204	6	0	1	8	8	141	2
11	11	1	0	36	36	1	0	12	12	1	1	1	204	6	0	1	8	8	141	0
1	11	1	0	36	36	1	0	2	2	2	0	1	156	156	0	0	4	4	142	0
2	11	1	0	36	36	1	0	2	2	2	0	1	156	156	0	0	2	6	142	1
3	11	1	0	36	36	1	0	5	5	2	0	1	156	156	0	0	5	6	142	1
4	11	1	0	36	36	1	0	5	5	2	0	1	156	156	0	0	2	2	142	0
5	11	1	0	36	36	1	0	5	5	2	0	1	156	156	0	0	5	5	142	2
6	11	1	0	36	36	1	0	6	6	2	0	1	156	156	0	0	6	6	142	2
7	11	1	0	36	36	1	0	8	8	2	0	1	156	156	0	0	8	8	142	2
8	11	1	0	36	36	1	0	9	9	2	0	1	156	156	0	0	8	12	142	0
9	11	1	0	36	36	1	0	12	12	2	0	1	156	156	0	0	12	12	142	2
10	11	1	0	36	36	1	0	8	8	2	0	1	156	156	0	0	8	11	142	1
11	11	1	0	36	36	1	0	12	12	2	0	1	156	156	0	0	8	8	142	0
1	11	1	0	36	36	1	0	2	2	3	0	1	48	16	1	0	6	4	143	0
2	11	1	0	36	36	1	0	2	2	3	0	1	48	16	1	0	6	2	143	1
3	11	1	0	36	36	1	0	5	5	3	0	1	48	16	1	0	6	6	143	0
4	11	1	0	36	36	1	0	5	5	3	0	1	48	16	1	0	5	5	143	2
5	11	1	0	36	36	1	0	5	5	3	0	1	48	16	1	0	5	5	143	2
6	11	1	0	36	36	1	0	6	6	3	0	1	48	16	1	0	6	2	143	1
7	11	1	0	36	36	1	0	8	8	3	0	1	48	16	1	0	8	8	143	2
8	11	1	0	36	36	1	0	9	9	3	0	1	48	16	1	0	7	8	143	0
9	11	1	0	36	36	1	0	12	12	3	0	1	48	16	1	0	12	12	143	2
10	11	1	0	36	36	1	0	8	8	3	0	1	48	16	1	0	8	8	143	2
11	11	1	0	36	36	1	0	12	12	3	0	1	48	16	1	0	8	8	143	0
1	11	1	0	36	36	1	0	2	2	4	0	1	216	120	0	1	6	4	144	0
2	11	1	0	36	36	1	0	2	2	4	0	1	216	120	0	1	6	2	144	1
3	11	1	0	36	36	1	0	5	5	4	0	1	216	120	0	1	6	2	144	0
4	11	1	0	36	36	1	0	5	5	4	0	1	216	120	0	1	6	2	144	0
5	11	1	0	36	36	1	0	5	5	4	0	1	216	120	0	1	6	2	144	0
6	11	1	0	36	36	1	0	6	6	4	0	1	216	120	0	1	6	2	144	1
7	11	1	0	36	36	1	0	8	8	4	0	1	216	120	0	1	12	8	144	1
8	11	1	0	36	36	1	0	9	9	4	0	1	216	120	0	1	8	9	144	1
9	11	1	0	36	36	1	0	12	12	4	0	1	216	120	0	1	12	12	144	2
10	11	1	0	36	36	1	0	8	8	4	0	1	216	120	0	1	12	8	144	1
11	11	1	0	36	36	1	0	12	12	4	0	1	216	120	0	1	12	8	144	1
1	11	1	0	36	36	1	0	2	2	5	0	0	48	48	0	1	6	4	145	0
2	11	1	0	36	36	1	0	2	2	5	0	0	48	48	0	1	2	2	145	2
3	11	1	0	36	36	1	0	5	5	5	0	0	48	48	0	1	5	5	145	2
4	11	1	0	36	36	1	0	5	5	5	0	0	48	48	0	1	2	2	145	0
5	11	1	0	36	36	1	0	5	5	5	0	0	48	48	0	1	5	5	145	2
6	11	1	0	36	36	1	0	6	6	5	0	0	48	48	0	1	6	2	145	1
7	11	1	0	36	36	1	0	8	8	5	0	0	48	48	0	1	8	8	145	2
8	11	1	0	36	36	1	0	9	9	5	0	0	48	48	0	1	9	9	145	2
9	11	1	0	36	36	1	0	12	12	5	0	0	48	48	0	1	12	12	145	2
10	11	1	0	36	36	1	0	8	8	5	0	0	48	48	0	1	11	11	145	0
11	11	1	0	36	36	1	0	12	12	5	0	0	48	48	0	1	8	8	145	0
1	11	1	0	36	36	1	0	2	2	6	1	1	108	10	1	0	6	4	146	0
2	11	1	0	36	36	1	0	2	2	6	1	1	108	10	1	0	6	2	146	1
3	11	1	0	36	36	1	0	5	5	6	1	1	108	10	1	0	6	5	146	1
4	11	1	0	36	36	1	0	5	5	6	1	1	108	10	1	0	6	5	146	1
5	11	1	0	36	36	1	0	5	5	6	1	1	108	10	1	0	5	5	146	2
6	11	1	0	36	36	1	0	6	6	6	1	1	108	10	1	0	6	6	146	2
7	11	1	0	36	36	1	0	8	8	6	1	1	108	10	1	0	8	11	146	1
8	11	1	0	36	36	1	0	9	9	6	1	1	108	10	1	0	8	11	146	0
9	11	1	0	36	36	1	0	12	12	6	1	1	108	10	1	0	12	12	146	2
10	11	1	0	36	36	1	0	8	8	6	1	1	108	10	1	0	11	11	146	0
11	11	1	0	36	36	1	0	12	12	6	1	1	108	10	1	0			146	0
1	11	1	0	36	36	1	0	2	2	7	1	1	120	9	0	1	4	4	147	0
2	11	1	0	36	36	1	0	2	2	7	1	1	120	9	0	1	2	3	147	1
3	11	1	0	36	36	1	0	5	5	7	1	1	120	9	0	1	2	2	147	0
4	11	1	0	36	36	1	0	5	5	7	1	1	120	9	0	1	2	2	147	0
5	11	1	0	36	36	1	0	5	5	7	1	1	120	9	0	1	2	2	147	0
6	11	1	0	36	36	1	0	6	6	7	1	1	120	9	0	1	2	6	147	1
7	11	1	0	36	36	1	0	8	8	7	1	1	120	9	0	1	7	7	147	0
8	11	1	0	36	36	1	0	9	9	7	1	1	120	9	0	1	7	9	147	1
9	11	1	0	36	36	1	0	12	12	7	1	1	120	9	0	1	7	7	147	0
10	11	1	0	36	36	1	0	8	8	7	1	1	120	9	0	1	8	8	147	2
11	11	1	0	36	36	1	0	12	12	7	1	1	120	9	0	1			147	0
1	11	1	0	36	36	1	0	2	2	8	0	0	21	21	0	0	4	6	148	0
2	11	1	0	36	36	1	0	2	2	8	0	0	21	21	0	0	2	6	148	1
3	11	1	0	36	36	1	0	5	5	8	0	0	21	21	0	0	2	6	148	0
4	11	1	0	36	36	1	0	5	5	8	0	0	21	21	0	0	2	2	148	0
5	11	1	0	36	36	1	0	5	5	8	0	0	21	21	0	0	2	6	148	0
6	11	1	0	36	36	1	0	6	6	8	0	0	21	21	0	0	6	2	148	1
7	11	1	0	36	36	1	0	8	8	8	0	0	21	21	0	0	8	8	148	2
8	11	1	0	36	36	1	0	9	9	8	0	0	21	21	0	0	8	9	148	1
9	11	1	0	36	36	1	0	12	12	8	0	0	21	21	0	0			148	0
10	11	1	0	36	36	1	0	8	8	8	0	0	21	21	0	0			148	0
11	11	1	0	36	36	1	0	12	12	8	0	0	21	21	0	0	8	8	148	0
1	11	1	0	36	36	1	0	2	2	9	1	0	36	36	0	0	6	4	149	0
2	11	1	0	36	36	1	0	2	2	9	1	0	36	36	0	0	2	6	149	1
3	11	1	0	36	36	1	0	5	5	9	1	0	36	36	0	0	6	2	149	0
4	11	1	0	36	36	1	0	5	5	9	1	0	36	36	0	0	2	2	149	0
5	11	1	0	36	36	1	0	5	5	9	1	0	36	36	0	0	6	6	149	0
6	11	1	0	36	36	1	0	6	6	9	1	0	36	36	0	0	6	2	149	1
7	11	1	0	36	36	1	0	8	8	9	1	0	36	36	0	0	12	8	149	1
8	11	1	0	36	36	1	0	9	9	9	1	0	36	36	0	0			149	0
9	11	1	0	36	36	1	0	12	12	9	1	0	36	36	0	0	12	12	149	2
10	11	1	0	36	36	1	0	8	8	9	1	0	36	36	0	0	11	8	149	1
11	11	1	0	36	36	1	0	12	12	9	1	0	36	36	0	0	8	8	149	0
1	11	1	0	36	36	1	0	2	2	10	0	1	300	10	0	1	4	4	150	0
2	11	1	0	36	36	1	0	2	2	10	0	1	300	10	0	1	2	2	150	2
3	11	1	0	36	36	1	0	5	5	10	0	1	300	10	0	1	5	2	150	1
4	11	1	0	36	36	1	0	5	5	10	0	1	300	10	0	1	5	2	150	1
5	11	1	0	36	36	1	0	5	5	10	0	1	300	10	0	1	5	2	150	1
6	11	1	0	36	36	1	0	6	6	10	0	1	300	10	0	1	6	2	150	1
7	11	1	0	36	36	1	0	8	8	10	0	1	300	10	0	1	8	11	150	1
8	11	1	0	36	36	1	0	9	9	10	0	1	300	10	0	1	9	8	150	1
9	11	1	0	36	36	1	0	12	12	10	0	1	300	10	0	1	12	12	150	2
10	11	1	0	36	36	1	0	8	8	10	0	1	300	10	0	1	11	11	150	0
11	11	1	0	36	36	1	0	12	12	10	0	1	300	10	0	1	8	8	150	0
1	11	1	0	36	36	1	0	2	2	11	0	0	84	78	0	0	4	4	151	0
2	11	1	0	36	36	1	0	2	2	11	0	0	84	78	0	0	2	2	151	2
3	11	1	0	36	36	1	0	5	5	11	0	0	84	78	0	0	6	5	151	1
4	11	1	0	36	36	1	0	5	5	11	0	0	84	78	0	0	5	2	151	1
5	11	1	0	36	36	1	0	5	5	11	0	0	84	78	0	0	6	5	151	1
6	11	1	0	36	36	1	0	6	6	11	0	0	84	78	0	0	6	6	151	2
7	11	1	0	36	36	1	0	8	8	11	0	0	84	78	0	0	12	12	151	0
8	11	1	0	36	36	1	0	9	9	11	0	0	84	78	0	0			151	0
9	11	1	0	36	36	1	0	12	12	11	0	0	84	78	0	0	12	12	151	2
10	11	1	0	36	36	1	0	8	8	11	0	0	84	78	0	0	11	11	151	0
11	11	1	0	36	36	1	0	12	12	11	0	0	84	78	0	0	12	11	151	1
1	11	1	0	36	36	1	0	2	2	12	0	1	96	24	0	0	4	4	152	0
2	11	1	0	36	36	1	0	2	2	12	0	1	96	24	0	0	6	2	152	1
3	11	1	0	36	36	1	0	5	5	12	0	1	96	24	0	0	6	5	152	1
4	11	1	0	36	36	1	0	5	5	12	0	1	96	24	0	0	2	6	152	0
5	11	1	0	36	36	1	0	5	5	12	0	1	96	24	0	0	2	6	152	0
6	11	1	0	36	36	1	0	6	6	12	0	1	96	24	0	0	6	6	152	2
7	11	1	0	36	36	1	0	8	8	12	0	1	96	24	0	0	8	8	152	2
8	11	1	0	36	36	1	0	9	9	12	0	1	96	24	0	0	9	9	152	2
9	11	1	0	36	36	1	0	12	12	12	0	1	96	24	0	0	12	12	152	2
10	11	1	0	36	36	1	0	8	8	12	0	1	96	24	0	0	12	12	152	0
11	11	1	0	36	36	1	0	12	12	12	0	1	96	24	0	0	8	8	152	0
1	11	1	0	36	36	1	0	2	2	13	0	1	132	12	1	1	6	4	153	0
2	11	1	0	36	36	1	0	2	2	13	0	1	132	12	1	1	2	6	153	1
3	11	1	0	36	36	1	0	5	5	13	0	1	132	12	1	1	6	2	153	0
4	11	1	0	36	36	1	0	5	5	13	0	1	132	12	1	1	2	2	153	0
5	11	1	0	36	36	1	0	5	5	13	0	1	132	12	1	1	2	2	153	0
6	11	1	0	36	36	1	0	6	6	13	0	1	132	12	1	1	6	2	153	1
7	11	1	0	36	36	1	0	8	8	13	0	1	132	12	1	1	9	8	153	1
8	11	1	0	36	36	1	0	9	9	13	0	1	132	12	1	1	9	8	153	1
9	11	1	0	36	36	1	0	12	12	13	0	1	132	12	1	1	12	12	153	2
10	11	1	0	36	36	1	0	8	8	13	0	1	132	12	1	1	8	8	153	2
11	11	1	0	36	36	1	0	12	12	13	0	1	132	12	1	1	8	8	153	0
1	11	1	0	36	36	1	0	2	2	14	0	1	108	36	0	0	4	6	154	0
2	11	1	0	36	36	1	0	2	2	14	0	1	108	36	0	0	2	6	154	1
3	11	1	0	36	36	1	0	5	5	14	0	1	108	36	0	0	2	6	154	0
4	11	1	0	36	36	1	0	5	5	14	0	1	108	36	0	0	5	5	154	2
5	11	1	0	36	36	1	0	5	5	14	0	1	108	36	0	0	5	5	154	2
6	11	1	0	36	36	1	0	6	6	14	0	1	108	36	0	0	6	6	154	2
7	11	1	0	36	36	1	0	8	8	14	0	1	108	36	0	0	8	9	154	1
8	11	1	0	36	36	1	0	9	9	14	0	1	108	36	0	0	8	9	154	1
9	11	1	0	36	36	1	0	12	12	14	0	1	108	36	0	0	8	11	154	0
10	11	1	0	36	36	1	0	8	8	14	0	1	108	36	0	0	8	11	154	1
11	11	1	0	36	36	1	0	12	12	14	0	1	108	36	0	0			154	0
1	12	1	0	36	36	0	0	6	4	1	1	1	204	6	0	1	6	6	155	1
2	12	1	0	36	36	0	0	2	6	1	1	1	204	6	0	1	6	2	155	2
3	12	1	0	36	36	0	0	6	2	1	1	1	204	6	0	1	6	5	155	1
4	12	1	0	36	36	0	0	6	2	1	1	1	204	6	0	1	5	5	155	0
5	12	1	0	36	36	0	0	6	5	1	1	1	204	6	0	1	2	2	155	0
6	12	1	0	36	36	0	0	6	4	1	1	1	204	6	0	1	6	6	155	1
7	12	1	0	36	36	0	0	12	8	1	1	1	204	6	0	1	12	12	155	1
8	12	1	0	36	36	0	0	8	8	1	1	1	204	6	0	1	9	9	155	0
9	12	1	0	36	36	0	0	12	12	1	1	1	204	6	0	1	12	12	155	2
10	12	1	0	36	36	0	0	8	11	1	1	1	204	6	0	1	8	8	155	1
11	12	1	0	36	36	0	0	12	8	1	1	1	204	6	0	1	8	8	155	1
1	12	1	0	36	36	0	0	6	4	2	0	1	156	156	0	0	4	4	156	1
2	12	1	0	36	36	0	0	2	6	2	0	1	156	156	0	0	2	6	156	2
3	12	1	0	36	36	0	0	6	2	2	0	1	156	156	0	0	5	6	156	1
4	12	1	0	36	36	0	0	6	2	2	0	1	156	156	0	0	2	2	156	1
5	12	1	0	36	36	0	0	6	5	2	0	1	156	156	0	0	5	5	156	1
6	12	1	0	36	36	0	0	6	4	2	0	1	156	156	0	0	6	6	156	1
7	12	1	0	36	36	0	0	12	8	2	0	1	156	156	0	0	8	8	156	1
8	12	1	0	36	36	0	0	8	8	2	0	1	156	156	0	0	8	12	156	1
9	12	1	0	36	36	0	0	12	12	2	0	1	156	156	0	0	12	12	156	2
10	12	1	0	36	36	0	0	8	11	2	0	1	156	156	0	0	8	11	156	2
11	12	1	0	36	36	0	0	12	8	2	0	1	156	156	0	0	8	8	156	1
1	12	1	0	36	36	0	0	6	4	3	0	1	48	16	1	0	6	4	157	2
2	12	1	0	36	36	0	0	2	6	3	0	1	48	16	1	0	6	2	157	2
3	12	1	0	36	36	0	0	6	2	3	0	1	48	16	1	0	6	6	157	1
4	12	1	0	36	36	0	0	6	2	3	0	1	48	16	1	0	5	5	157	0
5	12	1	0	36	36	0	0	6	5	3	0	1	48	16	1	0	5	5	157	1
6	12	1	0	36	36	0	0	6	4	3	0	1	48	16	1	0	6	2	157	1
7	12	1	0	36	36	0	0	12	8	3	0	1	48	16	1	0	8	8	157	1
8	12	1	0	36	36	0	0	8	8	3	0	1	48	16	1	0	7	8	157	1
9	12	1	0	36	36	0	0	12	12	3	0	1	48	16	1	0	12	12	157	2
10	12	1	0	36	36	0	0	8	11	3	0	1	48	16	1	0	8	8	157	1
11	12	1	0	36	36	0	0	12	8	3	0	1	48	16	1	0	8	8	157	1
1	12	1	0	36	36	0	0	6	4	4	0	1	216	120	0	1	6	4	158	2
2	12	1	0	36	36	0	0	2	6	4	0	1	216	120	0	1	6	2	158	2
3	12	1	0	36	36	0	0	6	2	4	0	1	216	120	0	1	6	2	158	2
4	12	1	0	36	36	0	0	6	2	4	0	1	216	120	0	1	6	2	158	2
5	12	1	0	36	36	0	0	6	5	4	0	1	216	120	0	1	6	2	158	1
6	12	1	0	36	36	0	0	6	4	4	0	1	216	120	0	1	6	2	158	1
7	12	1	0	36	36	0	0	12	8	4	0	1	216	120	0	1	12	8	158	2
8	12	1	0	36	36	0	0	8	8	4	0	1	216	120	0	1	8	9	158	1
9	12	1	0	36	36	0	0	12	12	4	0	1	216	120	0	1	12	12	158	2
10	12	1	0	36	36	0	0	8	11	4	0	1	216	120	0	1	12	8	158	1
11	12	1	0	36	36	0	0	12	8	4	0	1	216	120	0	1	12	8	158	2
1	12	1	0	36	36	0	0	6	4	5	0	0	48	48	0	1	6	4	159	2
2	12	1	0	36	36	0	0	2	6	5	0	0	48	48	0	1	2	2	159	1
3	12	1	0	36	36	0	0	6	2	5	0	0	48	48	0	1	5	5	159	0
4	12	1	0	36	36	0	0	6	2	5	0	0	48	48	0	1	2	2	159	1
5	12	1	0	36	36	0	0	6	5	5	0	0	48	48	0	1	5	5	159	1
6	12	1	0	36	36	0	0	6	4	5	0	0	48	48	0	1	6	2	159	1
7	12	1	0	36	36	0	0	12	8	5	0	0	48	48	0	1	8	8	159	1
8	12	1	0	36	36	0	0	8	8	5	0	0	48	48	0	1	9	9	159	0
9	12	1	0	36	36	0	0	12	12	5	0	0	48	48	0	1	12	12	159	2
10	12	1	0	36	36	0	0	8	11	5	0	0	48	48	0	1	11	11	159	1
11	12	1	0	36	36	0	0	12	8	5	0	0	48	48	0	1	8	8	159	1
1	12	1	0	36	36	0	0	6	4	6	1	1	108	10	1	0	6	4	160	2
2	12	1	0	36	36	0	0	2	6	6	1	1	108	10	1	0	6	2	160	2
3	12	1	0	36	36	0	0	6	2	6	1	1	108	10	1	0	6	5	160	1
4	12	1	0	36	36	0	0	6	2	6	1	1	108	10	1	0	6	5	160	1
5	12	1	0	36	36	0	0	6	5	6	1	1	108	10	1	0	5	5	160	1
6	12	1	0	36	36	0	0	6	4	6	1	1	108	10	1	0	6	6	160	1
7	12	1	0	36	36	0	0	12	8	6	1	1	108	10	1	0	8	11	160	1
8	12	1	0	36	36	0	0	8	8	6	1	1	108	10	1	0	8	11	160	1
9	12	1	0	36	36	0	0	12	12	6	1	1	108	10	1	0	12	12	160	2
10	12	1	0	36	36	0	0	8	11	6	1	1	108	10	1	0	11	11	160	1
11	12	1	0	36	36	0	0	12	8	6	1	1	108	10	1	0			160	0
1	12	1	0	36	36	0	0	6	4	7	1	1	120	9	0	1	4	4	161	1
2	12	1	0	36	36	0	0	2	6	7	1	1	120	9	0	1	2	3	161	1
3	12	1	0	36	36	0	0	6	2	7	1	1	120	9	0	1	2	2	161	1
4	12	1	0	36	36	0	0	6	2	7	1	1	120	9	0	1	2	2	161	1
5	12	1	0	36	36	0	0	6	5	7	1	1	120	9	0	1	2	2	161	0
6	12	1	0	36	36	0	0	6	4	7	1	1	120	9	0	1	2	6	161	1
7	12	1	0	36	36	0	0	12	8	7	1	1	120	9	0	1	7	7	161	0
8	12	1	0	36	36	0	0	8	8	7	1	1	120	9	0	1	7	9	161	0
9	12	1	0	36	36	0	0	12	12	7	1	1	120	9	0	1	7	7	161	0
10	12	1	0	36	36	0	0	8	11	7	1	1	120	9	0	1	8	8	161	1
11	12	1	0	36	36	0	0	12	8	7	1	1	120	9	0	1			161	0
1	12	1	0	36	36	0	0	6	4	8	0	0	21	21	0	0	4	6	162	2
2	12	1	0	36	36	0	0	2	6	8	0	0	21	21	0	0	2	6	162	2
3	12	1	0	36	36	0	0	6	2	8	0	0	21	21	0	0	2	6	162	2
4	12	1	0	36	36	0	0	6	2	8	0	0	21	21	0	0	2	2	162	1
5	12	1	0	36	36	0	0	6	5	8	0	0	21	21	0	0	2	6	162	1
6	12	1	0	36	36	0	0	6	4	8	0	0	21	21	0	0	6	2	162	1
7	12	1	0	36	36	0	0	12	8	8	0	0	21	21	0	0	8	8	162	1
8	12	1	0	36	36	0	0	8	8	8	0	0	21	21	0	0	8	9	162	1
9	12	1	0	36	36	0	0	12	12	8	0	0	21	21	0	0			162	0
10	12	1	0	36	36	0	0	8	11	8	0	0	21	21	0	0			162	0
11	12	1	0	36	36	0	0	12	8	8	0	0	21	21	0	0	8	8	162	1
1	12	1	0	36	36	0	0	6	4	9	1	0	36	36	0	0	6	4	163	2
2	12	1	0	36	36	0	0	2	6	9	1	0	36	36	0	0	2	6	163	2
3	12	1	0	36	36	0	0	6	2	9	1	0	36	36	0	0	6	2	163	2
4	12	1	0	36	36	0	0	6	2	9	1	0	36	36	0	0	2	2	163	1
5	12	1	0	36	36	0	0	6	5	9	1	0	36	36	0	0	6	6	163	1
6	12	1	0	36	36	0	0	6	4	9	1	0	36	36	0	0	6	2	163	1
7	12	1	0	36	36	0	0	12	8	9	1	0	36	36	0	0	12	8	163	2
8	12	1	0	36	36	0	0	8	8	9	1	0	36	36	0	0			163	0
9	12	1	0	36	36	0	0	12	12	9	1	0	36	36	0	0	12	12	163	2
10	12	1	0	36	36	0	0	8	11	9	1	0	36	36	0	0	11	8	163	2
11	12	1	0	36	36	0	0	12	8	9	1	0	36	36	0	0	8	8	163	1
1	12	1	0	36	36	0	0	6	4	10	0	1	300	10	0	1	4	4	164	1
2	12	1	0	36	36	0	0	2	6	10	0	1	300	10	0	1	2	2	164	1
3	12	1	0	36	36	0	0	6	2	10	0	1	300	10	0	1	5	2	164	1
4	12	1	0	36	36	0	0	6	2	10	0	1	300	10	0	1	5	2	164	1
5	12	1	0	36	36	0	0	6	5	10	0	1	300	10	0	1	5	2	164	1
6	12	1	0	36	36	0	0	6	4	10	0	1	300	10	0	1	6	2	164	1
7	12	1	0	36	36	0	0	12	8	10	0	1	300	10	0	1	8	11	164	1
8	12	1	0	36	36	0	0	8	8	10	0	1	300	10	0	1	9	8	164	1
9	12	1	0	36	36	0	0	12	12	10	0	1	300	10	0	1	12	12	164	2
10	12	1	0	36	36	0	0	8	11	10	0	1	300	10	0	1	11	11	164	1
11	12	1	0	36	36	0	0	12	8	10	0	1	300	10	0	1	8	8	164	1
1	12	1	0	36	36	0	0	6	4	11	0	0	84	78	0	0	4	4	165	1
2	12	1	0	36	36	0	0	2	6	11	0	0	84	78	0	0	2	2	165	1
3	12	1	0	36	36	0	0	6	2	11	0	0	84	78	0	0	6	5	165	1
4	12	1	0	36	36	0	0	6	2	11	0	0	84	78	0	0	5	2	165	1
5	12	1	0	36	36	0	0	6	5	11	0	0	84	78	0	0	6	5	165	2
6	12	1	0	36	36	0	0	6	4	11	0	0	84	78	0	0	6	6	165	1
7	12	1	0	36	36	0	0	12	8	11	0	0	84	78	0	0	12	12	165	1
8	12	1	0	36	36	0	0	8	8	11	0	0	84	78	0	0			165	0
9	12	1	0	36	36	0	0	12	12	11	0	0	84	78	0	0	12	12	165	2
10	12	1	0	36	36	0	0	8	11	11	0	0	84	78	0	0	11	11	165	1
11	12	1	0	36	36	0	0	12	8	11	0	0	84	78	0	0	12	11	165	1
1	12	1	0	36	36	0	0	6	4	12	0	1	96	24	0	0	4	4	166	1
2	12	1	0	36	36	0	0	2	6	12	0	1	96	24	0	0	6	2	166	2
3	12	1	0	36	36	0	0	6	2	12	0	1	96	24	0	0	6	5	166	1
4	12	1	0	36	36	0	0	6	2	12	0	1	96	24	0	0	2	6	166	2
5	12	1	0	36	36	0	0	6	5	12	0	1	96	24	0	0	2	6	166	1
6	12	1	0	36	36	0	0	6	4	12	0	1	96	24	0	0	6	6	166	1
7	12	1	0	36	36	0	0	12	8	12	0	1	96	24	0	0	8	8	166	1
8	12	1	0	36	36	0	0	8	8	12	0	1	96	24	0	0	9	9	166	0
9	12	1	0	36	36	0	0	12	12	12	0	1	96	24	0	0	12	12	166	2
10	12	1	0	36	36	0	0	8	11	12	0	1	96	24	0	0	12	12	166	0
11	12	1	0	36	36	0	0	12	8	12	0	1	96	24	0	0	8	8	166	1
1	12	1	0	36	36	0	0	6	4	13	0	1	132	12	1	1	6	4	167	2
2	12	1	0	36	36	0	0	2	6	13	0	1	132	12	1	1	2	6	167	2
3	12	1	0	36	36	0	0	6	2	13	0	1	132	12	1	1	6	2	167	2
4	12	1	0	36	36	0	0	6	2	13	0	1	132	12	1	1	2	2	167	1
5	12	1	0	36	36	0	0	6	5	13	0	1	132	12	1	1	2	2	167	0
6	12	1	0	36	36	0	0	6	4	13	0	1	132	12	1	1	6	2	167	1
7	12	1	0	36	36	0	0	12	8	13	0	1	132	12	1	1	9	8	167	1
8	12	1	0	36	36	0	0	8	8	13	0	1	132	12	1	1	9	8	167	1
9	12	1	0	36	36	0	0	12	12	13	0	1	132	12	1	1	12	12	167	2
10	12	1	0	36	36	0	0	8	11	13	0	1	132	12	1	1	8	8	167	1
11	12	1	0	36	36	0	0	12	8	13	0	1	132	12	1	1	8	8	167	1
1	12	1	0	36	36	0	0	6	4	14	0	1	108	36	0	0	4	6	168	2
2	12	1	0	36	36	0	0	2	6	14	0	1	108	36	0	0	2	6	168	2
3	12	1	0	36	36	0	0	6	2	14	0	1	108	36	0	0	2	6	168	2
4	12	1	0	36	36	0	0	6	2	14	0	1	108	36	0	0	5	5	168	0
5	12	1	0	36	36	0	0	6	5	14	0	1	108	36	0	0	5	5	168	1
6	12	1	0	36	36	0	0	6	4	14	0	1	108	36	0	0	6	6	168	1
7	12	1	0	36	36	0	0	12	8	14	0	1	108	36	0	0	8	9	168	1
8	12	1	0	36	36	0	0	8	8	14	0	1	108	36	0	0	8	9	168	1
9	12	1	0	36	36	0	0	12	12	14	0	1	108	36	0	0	8	11	168	0
10	12	1	0	36	36	0	0	8	11	14	0	1	108	36	0	0	8	11	168	2
11	12	1	0	36	36	0	0	12	8	14	0	1	108	36	0	0			168	0
1	13	0	0	60	30	0	1	4	4	1	1	1	204	6	0	1	6	6	169	0
2	13	0	0	60	30	0	1	2	2	1	1	1	204	6	0	1	6	2	169	1
3	13	0	0	60	30	0	1	5	2	1	1	1	204	6	0	1	6	5	169	1
4	13	0	0	60	30	0	1	2	2	1	1	1	204	6	0	1	5	5	169	0
5	13	0	0	60	30	0	1	2	2	1	1	1	204	6	0	1	2	2	169	2
6	13	0	0	60	30	0	1	5	4	1	1	1	204	6	0	1	6	6	169	0
7	13	0	0	60	30	0	1	8	9	1	1	1	204	6	0	1	12	12	169	0
8	13	0	0	60	30	0	1	9	9	1	1	1	204	6	0	1	9	9	169	2
9	13	0	0	60	30	0	1	12	12	1	1	1	204	6	0	1	12	12	169	2
10	13	0	0	60	30	0	1	12	8	1	1	1	204	6	0	1	8	8	169	1
11	13	0	0	60	30	0	1	12	12	1	1	1	204	6	0	1	8	8	169	0
1	13	0	0	60	30	0	1	4	4	2	0	1	156	156	0	0	4	4	170	2
2	13	0	0	60	30	0	1	2	2	2	0	1	156	156	0	0	2	6	170	1
3	13	0	0	60	30	0	1	5	2	2	0	1	156	156	0	0	5	6	170	1
4	13	0	0	60	30	0	1	2	2	2	0	1	156	156	0	0	2	2	170	2
5	13	0	0	60	30	0	1	2	2	2	0	1	156	156	0	0	5	5	170	0
6	13	0	0	60	30	0	1	5	4	2	0	1	156	156	0	0	6	6	170	0
7	13	0	0	60	30	0	1	8	9	2	0	1	156	156	0	0	8	8	170	1
8	13	0	0	60	30	0	1	9	9	2	0	1	156	156	0	0	8	12	170	0
9	13	0	0	60	30	0	1	12	12	2	0	1	156	156	0	0	12	12	170	2
10	13	0	0	60	30	0	1	12	8	2	0	1	156	156	0	0	8	11	170	1
11	13	0	0	60	30	0	1	12	12	2	0	1	156	156	0	0	8	8	170	0
1	13	0	0	60	30	0	1	4	4	3	0	1	48	16	1	0	6	4	171	1
2	13	0	0	60	30	0	1	2	2	3	0	1	48	16	1	0	6	2	171	1
3	13	0	0	60	30	0	1	5	2	3	0	1	48	16	1	0	6	6	171	0
4	13	0	0	60	30	0	1	2	2	3	0	1	48	16	1	0	5	5	171	0
5	13	0	0	60	30	0	1	2	2	3	0	1	48	16	1	0	5	5	171	0
6	13	0	0	60	30	0	1	5	4	3	0	1	48	16	1	0	6	2	171	0
7	13	0	0	60	30	0	1	8	9	3	0	1	48	16	1	0	8	8	171	1
8	13	0	0	60	30	0	1	9	9	3	0	1	48	16	1	0	7	8	171	0
9	13	0	0	60	30	0	1	12	12	3	0	1	48	16	1	0	12	12	171	2
10	13	0	0	60	30	0	1	12	8	3	0	1	48	16	1	0	8	8	171	1
11	13	0	0	60	30	0	1	12	12	3	0	1	48	16	1	0	8	8	171	0
1	13	0	0	60	30	0	1	4	4	4	0	1	216	120	0	1	6	4	172	1
2	13	0	0	60	30	0	1	2	2	4	0	1	216	120	0	1	6	2	172	1
3	13	0	0	60	30	0	1	5	2	4	0	1	216	120	0	1	6	2	172	1
4	13	0	0	60	30	0	1	2	2	4	0	1	216	120	0	1	6	2	172	1
5	13	0	0	60	30	0	1	2	2	4	0	1	216	120	0	1	6	2	172	1
6	13	0	0	60	30	0	1	5	4	4	0	1	216	120	0	1	6	2	172	0
7	13	0	0	60	30	0	1	8	9	4	0	1	216	120	0	1	12	8	172	1
8	13	0	0	60	30	0	1	9	9	4	0	1	216	120	0	1	8	9	172	1
9	13	0	0	60	30	0	1	12	12	4	0	1	216	120	0	1	12	12	172	2
10	13	0	0	60	30	0	1	12	8	4	0	1	216	120	0	1	12	8	172	2
11	13	0	0	60	30	0	1	12	12	4	0	1	216	120	0	1	12	8	172	1
1	13	0	0	60	30	0	1	4	4	5	0	0	48	48	0	1	6	4	173	1
2	13	0	0	60	30	0	1	2	2	5	0	0	48	48	0	1	2	2	173	2
3	13	0	0	60	30	0	1	5	2	5	0	0	48	48	0	1	5	5	173	1
4	13	0	0	60	30	0	1	2	2	5	0	0	48	48	0	1	2	2	173	2
5	13	0	0	60	30	0	1	2	2	5	0	0	48	48	0	1	5	5	173	0
6	13	0	0	60	30	0	1	5	4	5	0	0	48	48	0	1	6	2	173	0
7	13	0	0	60	30	0	1	8	9	5	0	0	48	48	0	1	8	8	173	1
8	13	0	0	60	30	0	1	9	9	5	0	0	48	48	0	1	9	9	173	2
9	13	0	0	60	30	0	1	12	12	5	0	0	48	48	0	1	12	12	173	2
10	13	0	0	60	30	0	1	12	8	5	0	0	48	48	0	1	11	11	173	0
11	13	0	0	60	30	0	1	12	12	5	0	0	48	48	0	1	8	8	173	0
1	13	0	0	60	30	0	1	4	4	6	1	1	108	10	1	0	6	4	174	1
2	13	0	0	60	30	0	1	2	2	6	1	1	108	10	1	0	6	2	174	1
3	13	0	0	60	30	0	1	5	2	6	1	1	108	10	1	0	6	5	174	1
4	13	0	0	60	30	0	1	2	2	6	1	1	108	10	1	0	6	5	174	0
5	13	0	0	60	30	0	1	2	2	6	1	1	108	10	1	0	5	5	174	0
6	13	0	0	60	30	0	1	5	4	6	1	1	108	10	1	0	6	6	174	0
7	13	0	0	60	30	0	1	8	9	6	1	1	108	10	1	0	8	11	174	1
8	13	0	0	60	30	0	1	9	9	6	1	1	108	10	1	0	8	11	174	0
9	13	0	0	60	30	0	1	12	12	6	1	1	108	10	1	0	12	12	174	2
10	13	0	0	60	30	0	1	12	8	6	1	1	108	10	1	0	11	11	174	0
11	13	0	0	60	30	0	1	12	12	6	1	1	108	10	1	0			174	0
1	13	0	0	60	30	0	1	4	4	7	1	1	120	9	0	1	4	4	175	2
2	13	0	0	60	30	0	1	2	2	7	1	1	120	9	0	1	2	3	175	1
3	13	0	0	60	30	0	1	5	2	7	1	1	120	9	0	1	2	2	175	1
4	13	0	0	60	30	0	1	2	2	7	1	1	120	9	0	1	2	2	175	2
5	13	0	0	60	30	0	1	2	2	7	1	1	120	9	0	1	2	2	175	2
6	13	0	0	60	30	0	1	5	4	7	1	1	120	9	0	1	2	6	175	0
7	13	0	0	60	30	0	1	8	9	7	1	1	120	9	0	1	7	7	175	0
8	13	0	0	60	30	0	1	9	9	7	1	1	120	9	0	1	7	9	175	1
9	13	0	0	60	30	0	1	12	12	7	1	1	120	9	0	1	7	7	175	0
10	13	0	0	60	30	0	1	12	8	7	1	1	120	9	0	1	8	8	175	1
11	13	0	0	60	30	0	1	12	12	7	1	1	120	9	0	1			175	0
1	13	0	0	60	30	0	1	4	4	8	0	0	21	21	0	0	4	6	176	1
2	13	0	0	60	30	0	1	2	2	8	0	0	21	21	0	0	2	6	176	1
3	13	0	0	60	30	0	1	5	2	8	0	0	21	21	0	0	2	6	176	1
4	13	0	0	60	30	0	1	2	2	8	0	0	21	21	0	0	2	2	176	2
5	13	0	0	60	30	0	1	2	2	8	0	0	21	21	0	0	2	6	176	1
6	13	0	0	60	30	0	1	5	4	8	0	0	21	21	0	0	6	2	176	0
7	13	0	0	60	30	0	1	8	9	8	0	0	21	21	0	0	8	8	176	1
8	13	0	0	60	30	0	1	9	9	8	0	0	21	21	0	0	8	9	176	1
9	13	0	0	60	30	0	1	12	12	8	0	0	21	21	0	0			176	0
10	13	0	0	60	30	0	1	12	8	8	0	0	21	21	0	0			176	0
11	13	0	0	60	30	0	1	12	12	8	0	0	21	21	0	0	8	8	176	0
1	13	0	0	60	30	0	1	4	4	9	1	0	36	36	0	0	6	4	177	1
2	13	0	0	60	30	0	1	2	2	9	1	0	36	36	0	0	2	6	177	1
3	13	0	0	60	30	0	1	5	2	9	1	0	36	36	0	0	6	2	177	1
4	13	0	0	60	30	0	1	2	2	9	1	0	36	36	0	0	2	2	177	2
5	13	0	0	60	30	0	1	2	2	9	1	0	36	36	0	0	6	6	177	0
6	13	0	0	60	30	0	1	5	4	9	1	0	36	36	0	0	6	2	177	0
7	13	0	0	60	30	0	1	8	9	9	1	0	36	36	0	0	12	8	177	1
8	13	0	0	60	30	0	1	9	9	9	1	0	36	36	0	0			177	0
9	13	0	0	60	30	0	1	12	12	9	1	0	36	36	0	0	12	12	177	2
10	13	0	0	60	30	0	1	12	8	9	1	0	36	36	0	0	11	8	177	1
11	13	0	0	60	30	0	1	12	12	9	1	0	36	36	0	0	8	8	177	0
1	13	0	0	60	30	0	1	4	4	10	0	1	300	10	0	1	4	4	178	2
2	13	0	0	60	30	0	1	2	2	10	0	1	300	10	0	1	2	2	178	2
3	13	0	0	60	30	0	1	5	2	10	0	1	300	10	0	1	5	2	178	2
4	13	0	0	60	30	0	1	2	2	10	0	1	300	10	0	1	5	2	178	1
5	13	0	0	60	30	0	1	2	2	10	0	1	300	10	0	1	5	2	178	1
6	13	0	0	60	30	0	1	5	4	10	0	1	300	10	0	1	6	2	178	0
7	13	0	0	60	30	0	1	8	9	10	0	1	300	10	0	1	8	11	178	1
8	13	0	0	60	30	0	1	9	9	10	0	1	300	10	0	1	9	8	178	1
9	13	0	0	60	30	0	1	12	12	10	0	1	300	10	0	1	12	12	178	2
10	13	0	0	60	30	0	1	12	8	10	0	1	300	10	0	1	11	11	178	0
11	13	0	0	60	30	0	1	12	12	10	0	1	300	10	0	1	8	8	178	0
1	13	0	0	60	30	0	1	4	4	11	0	0	84	78	0	0	4	4	179	2
2	13	0	0	60	30	0	1	2	2	11	0	0	84	78	0	0	2	2	179	2
3	13	0	0	60	30	0	1	5	2	11	0	0	84	78	0	0	6	5	179	1
4	13	0	0	60	30	0	1	2	2	11	0	0	84	78	0	0	5	2	179	1
5	13	0	0	60	30	0	1	2	2	11	0	0	84	78	0	0	6	5	179	0
6	13	0	0	60	30	0	1	5	4	11	0	0	84	78	0	0	6	6	179	0
7	13	0	0	60	30	0	1	8	9	11	0	0	84	78	0	0	12	12	179	0
8	13	0	0	60	30	0	1	9	9	11	0	0	84	78	0	0			179	0
9	13	0	0	60	30	0	1	12	12	11	0	0	84	78	0	0	12	12	179	2
10	13	0	0	60	30	0	1	12	8	11	0	0	84	78	0	0	11	11	179	0
11	13	0	0	60	30	0	1	12	12	11	0	0	84	78	0	0	12	11	179	1
1	13	0	0	60	30	0	1	4	4	12	0	1	96	24	0	0	4	4	180	2
2	13	0	0	60	30	0	1	2	2	12	0	1	96	24	0	0	6	2	180	1
3	13	0	0	60	30	0	1	5	2	12	0	1	96	24	0	0	6	5	180	1
4	13	0	0	60	30	0	1	2	2	12	0	1	96	24	0	0	2	6	180	1
5	13	0	0	60	30	0	1	2	2	12	0	1	96	24	0	0	2	6	180	1
6	13	0	0	60	30	0	1	5	4	12	0	1	96	24	0	0	6	6	180	0
7	13	0	0	60	30	0	1	8	9	12	0	1	96	24	0	0	8	8	180	1
8	13	0	0	60	30	0	1	9	9	12	0	1	96	24	0	0	9	9	180	2
9	13	0	0	60	30	0	1	12	12	12	0	1	96	24	0	0	12	12	180	2
10	13	0	0	60	30	0	1	12	8	12	0	1	96	24	0	0	12	12	180	1
11	13	0	0	60	30	0	1	12	12	12	0	1	96	24	0	0	8	8	180	0
1	13	0	0	60	30	0	1	4	4	13	0	1	132	12	1	1	6	4	181	1
2	13	0	0	60	30	0	1	2	2	13	0	1	132	12	1	1	2	6	181	1
3	13	0	0	60	30	0	1	5	2	13	0	1	132	12	1	1	6	2	181	1
4	13	0	0	60	30	0	1	2	2	13	0	1	132	12	1	1	2	2	181	2
5	13	0	0	60	30	0	1	2	2	13	0	1	132	12	1	1	2	2	181	2
6	13	0	0	60	30	0	1	5	4	13	0	1	132	12	1	1	6	2	181	0
7	13	0	0	60	30	0	1	8	9	13	0	1	132	12	1	1	9	8	181	2
8	13	0	0	60	30	0	1	9	9	13	0	1	132	12	1	1	9	8	181	1
9	13	0	0	60	30	0	1	12	12	13	0	1	132	12	1	1	12	12	181	2
10	13	0	0	60	30	0	1	12	8	13	0	1	132	12	1	1	8	8	181	1
11	13	0	0	60	30	0	1	12	12	13	0	1	132	12	1	1	8	8	181	0
1	13	0	0	60	30	0	1	4	4	14	0	1	108	36	0	0	4	6	182	1
2	13	0	0	60	30	0	1	2	2	14	0	1	108	36	0	0	2	6	182	1
3	13	0	0	60	30	0	1	5	2	14	0	1	108	36	0	0	2	6	182	1
4	13	0	0	60	30	0	1	2	2	14	0	1	108	36	0	0	5	5	182	0
5	13	0	0	60	30	0	1	2	2	14	0	1	108	36	0	0	5	5	182	0
6	13	0	0	60	30	0	1	5	4	14	0	1	108	36	0	0	6	6	182	0
7	13	0	0	60	30	0	1	8	9	14	0	1	108	36	0	0	8	9	182	2
8	13	0	0	60	30	0	1	9	9	14	0	1	108	36	0	0	8	9	182	1
[truncated: 157 more rows]
